# Supplementary material for: The expression of miRNAs is associated with tumour genome instability and predicts the outcome of ovarian cancer patients treated with platinum agents
Source: Sci Rep. 2017 Nov 7;7:14736. doi: 10.1038/s41598-017-12259-w (PMC5677022; doi:10.1038/s41598-017-12259-w)
Supplement: Supplementary file 2 — Supplementary Dataset 2 [file 41598_2017_12259_MOESM2_ESM.xls]

## Sheet: Supplementary table 2.csv
		Carboplatin vs. control in 36M2			Doxorubicin vs. control in MCF7
ID	Gene.Symbol	logFC	P.Value	FDR	logFC	P.Value	FDR
219936_s_at	GPR87	0.00152044	0.983356	0.995358	7.24995	4.2e-09	7.29e-05
209594_x_at	PSG9	0.0576257	0.59767	0.835489	6.13307	7.48e-09	7.29e-05
228948_at	EPHA4	-0.251957	0.00435883	0.0411818	5.37259	9.85e-09	7.29e-05
210609_s_at	TP53I3	0.335114	5e-06	0.000368289	5.69245	1.04e-08	7.29e-05
207733_x_at	PSG9	0.066582	0.504596	0.782964	6.36476	1.18e-08	7.29e-05
204780_s_at	FAS	0.590022	8.35e-05	0.00235043	5.54474	1.19e-08	7.29e-05
221577_x_at	GDF15	2.20781	1.99e-09	3.02e-06	6.47378	1.51e-08	7.29e-05
225912_at	TP53INP1	-0.0168117	0.877797	0.959238	5.00344	1.64e-08	7.29e-05
209348_s_at	MAF	-0.0264335	0.661413	0.868275	5.47502	2.02e-08	7.29e-05
201236_s_at	BTG2	0.227848	0.0104593	0.0775801	4.68671	2.33e-08	7.29e-05
219928_s_at	CABYR	-0.000279717	0.996537	0.999075	4.79762	2.34e-08	7.29e-05
223315_at	NTN4	-0.231589	0.0140868	0.0953402	5.58738	2.49e-08	7.29e-05
206023_at	NMU	-0.292178	6.16e-05	0.0019112	-4.59639	2.53e-08	7.29e-05
225968_at	PRICKLE2	-0.0581246	0.471038	0.763013	4.95923	2.55e-08	7.29e-05
204781_s_at	FAS	0.316018	0.00126593	0.0164719	4.69831	2.72e-08	7.29e-05
230333_at		0.328944	0.00784842	0.0630862	4.85522	3.24e-08	7.29e-05
206364_at	KIF14	-0.431178	1.03e-05	0.000578636	-4.38695	3.26e-08	7.29e-05
1557779_at	LOC101928687	-0.00395757	0.954247	0.985316	4.45703	3.39e-08	7.29e-05
227628_at	GPX8	-0.330919	0.000360137	0.0066009	-4.4229	3.44e-08	7.29e-05
212992_at	AHNAK2	-0.119076	0.120971	0.38765	4.82848	3.46e-08	7.29e-05
205569_at	LAMP3	0.0401692	0.626917	0.850602	4.86255	3.57e-08	7.29e-05
1564706_s_at	GLS2	-0.0566156	0.424072	0.729606	4.35314	3.58e-08	7.29e-05
218559_s_at	MAFB	0.00615742	0.936073	0.979954	4.29912	3.6e-08	7.29e-05
204446_s_at	ALOX5	-0.00349528	0.962435	0.988313	4.28524	3.64e-08	7.29e-05
209738_x_at	PSG6	0.103236	0.292343	0.615497	5.35306	3.65e-08	7.29e-05
202284_s_at	CDKN1A	0.622571	1.21e-07	3.88e-05	4.46809	3.67e-08	7.29e-05
228937_at	LACC1	0.514575	2.18e-06	0.000229262	6.27525	3.75e-08	7.29e-05
209773_s_at	RRM2	0.482525	4.06e-06	0.000329444	-4.20311	3.82e-08	7.29e-05
208191_x_at	PSG4	0.177162	0.120869	0.387436	4.96896	3.87e-08	7.29e-05
222549_at	CLDN1	1.52889	0.000141385	0.00342652	5.24588	4.13e-08	7.41e-05
222680_s_at	DTL	0.877621	3.06e-08	1.54e-05	-4.45779	4.2e-08	7.41e-05
210592_s_at	SAT1	1.33736	9.25e-06	0.000546578	4.3596	4.51e-08	7.47e-05
206561_s_at	AKR1B10	-0.675423	3.84e-06	0.000317817	4.29693	4.56e-08	7.47e-05
203725_at	GADD45A	2.21767	1.91e-10	8.72e-07	5.11468	4.66e-08	7.47e-05
200974_at	ACTA2	-0.135183	0.0383302	0.189297	4.68234	4.9e-08	7.47e-05
227449_at	EPHA4	-0.964868	7.97e-07	0.000116516	5.75071	4.92e-08	7.47e-05
227404_s_at	EGR1	0.858952	0.000290281	0.00564607	4.18166	5.1e-08	7.53e-05
225604_s_at	GLIPR2	0.069961	0.29509	0.618588	4.24406	5.38e-08	7.59e-05
225655_at	UHRF1	0.326771	7.74e-05	0.00222926	-5.55096	5.59e-08	7.59e-05
229374_at	EPHA4	-0.33222	0.000623284	0.00978879	4.80195	5.6e-08	7.59e-05
1553970_s_at	CEL	-0.0434155	0.47424	0.764713	4.48472	5.72e-08	7.59e-05
203455_s_at	SAT1	1.18951	3.39e-05	0.00128904	4.29955	5.83e-08	7.59e-05
204351_at	S100P	0.0189893	0.795994	0.927995	4.91177	6.02e-08	7.64e-05
205393_s_at	CHEK1	0.337983	0.00123311	0.0161757	-4.00677	6.4e-08	7.64e-05
223204_at	FAM198B	-0.46329	1.77e-05	0.000826063	5.20418	6.44e-08	7.64e-05
209325_s_at	RGS16	0.0101337	0.881141	0.960511	4.06849	6.46e-08	7.64e-05
215821_x_at	PSG11 /// PSG3	0.0507279	0.54753	0.808453	4.13218	6.79e-08	7.64e-05
1553142_at	LACC1	0.169726	0.025742	0.144828	4.48839	6.8e-08	7.64e-05
213988_s_at	SAT1	1.18797	3.16e-05	0.0012268	4.11131	6.84e-08	7.64e-05
204014_at	DUSP4	0.358997	0.00115589	0.0154773	4.52768	7.85e-08	7.99e-05
226099_at	ELL2	0.321749	0.00038396	0.00691015	4.09643	7.88e-08	7.99e-05
217475_s_at	LIMK2	-0.139844	0.0627783	0.261298	4.00388	7.88e-08	7.99e-05
218820_at	C14orf132	-0.523771	4.55e-06	0.000346801	3.73125	8.02e-08	7.99e-05
205493_s_at	DPYSL4	-0.0176204	0.867984	0.955796	4.93681	8.12e-08	7.99e-05
227295_at	IKBIP	-0.358592	0.00165038	0.0200033	4.49992	8.4e-08	7.99e-05
201564_s_at	FSCN1	-0.111985	0.100845	0.34919	3.92219	8.44e-08	7.99e-05
225293_at	COL27A1	0.16085	0.0448447	0.210498	4.09062	8.52e-08	7.99e-05
232116_at	GRHL3	-0.0178467	0.831576	0.942025	3.91657	8.56e-08	7.99e-05
201694_s_at	EGR1	1.52171	0.000213679	0.00456898	3.62082	8.67e-08	7.99e-05
219502_at	NEIL3	0.544835	7.92e-07	0.000116423	-3.90266	8.77e-08	7.99e-05
202307_s_at	TAP1	0.222408	0.0653958	0.26813	3.70914	9.06e-08	8.06e-05
228113_at	RAB37	-0.0463832	0.467391	0.760754	3.9173	9.16e-08	8.06e-05
224279_s_at	CABYR	-0.182495	0.0362415	0.18256	3.77981	9.42e-08	8.06e-05
227212_s_at	PHF19	-0.152573	0.141569	0.422089	-3.73862	9.44e-08	8.06e-05
1562403_a_at	SLC8A3	-0.0503119	0.502249	0.781348	4.0234	9.58e-08	8.06e-05
216705_s_at	ADA	-0.0684099	0.318945	0.642746	3.59131	1.01e-07	8.39e-05
228181_at	SLC30A1	0.360074	0.00111144	0.0150527	3.75602	1.06e-07	8.67e-05
1553141_at	LACC1	-0.0292273	0.689052	0.881776	4.32418	1.11e-07	8.9e-05
214752_x_at	FLNA	-0.155584	0.0765309	0.295685	3.56779	1.14e-07	8.9e-05
227211_at	PHF19	-0.20072	0.0337866	0.173977	-3.47611	1.14e-07	8.9e-05
212320_at	TUBB	0.00687501	0.928791	0.97736	-3.99509	1.16e-07	8.9e-05
222670_s_at	MAFB	-0.128821	0.0752556	0.292659	3.5223	1.18e-07	8.96e-05
201295_s_at	WSB1	0.168034	0.0303461	0.161959	4.63957	1.2e-07	8.97e-05
200859_x_at	FLNA	-0.135037	0.11378	0.374575	3.64885	1.25e-07	8.97e-05
227165_at	SKA3	0.421054	5.82e-05	0.00184024	-3.5862	1.25e-07	8.97e-05
213428_s_at	COL6A1	-0.107481	0.164889	0.459588	3.76512	1.26e-07	8.97e-05
204420_at	FOSL1	1.36066	5.69e-07	9.45e-05	4.51293	1.26e-07	8.97e-05
215719_x_at	FAS	0.61701	7.62e-05	0.0022114	5.61691	1.32e-07	9.04e-05
202672_s_at	ATF3	3.74875	2.59e-11	4.24e-07	3.89132	1.33e-07	9.04e-05
203335_at	PHYH	0.0569921	0.295464	0.61891	3.67286	1.34e-07	9.04e-05
216252_x_at	FAS	0.508737	0.000598533	0.00954632	5.33103	1.35e-07	9.04e-05
236249_at	IKBIP	-0.286898	0.000305905	0.00585211	3.49475	1.36e-07	9.04e-05
214804_at	CENPI	0.257408	0.0887431	0.323944	-3.34658	1.4e-07	9.16e-05
224646_x_at	H19 /// MIR675	-0.229949	0.0258072	0.145017	5.13629	1.42e-07	9.16e-05
204855_at	SERPINB5	-0.0612858	0.524422	0.794776	5.23065	1.47e-07	9.16e-05
204734_at	KRT15	-0.0317495	0.714767	0.894406	4.43051	1.47e-07	9.16e-05
201890_at	RRM2	0.709675	5.12e-10	1.33e-06	-4.43563	1.47e-07	9.16e-05
210933_s_at	FSCN1	-0.122078	0.170092	0.466986	4.09451	1.48e-07	9.16e-05
205733_at	BLM	0.462994	2.97e-06	0.000274409	-3.83979	1.51e-07	9.16e-05
201294_s_at	WSB1	0.367361	0.000578515	0.00932026	3.91613	1.52e-07	9.16e-05
203626_s_at	SKP2	-0.156238	0.177948	0.478135	-3.72951	1.52e-07	9.16e-05
203946_s_at	ARG2	0.0621482	0.479705	0.768136	3.36574	1.54e-07	9.17e-05
205792_at	WISP2	-0.344177	9.88e-05	0.00264152	3.33163	1.56e-07	9.18e-05
204684_at	NPTX1	-0.0474403	0.45911	0.755147	4.88247	1.61e-07	9.22e-05
220651_s_at	MCM10	0.775667	3.24e-09	3.86e-06	-4.62077	1.62e-07	9.22e-05
230356_at	RP13-238F13.5	0.0953371	0.268096	0.589698	3.87038	1.62e-07	9.22e-05
227134_at	SYTL1	-0.0621203	0.2659	0.587682	3.44226	1.65e-07	9.22e-05
205378_s_at	ACHE	0.126798	0.13191	0.406363	3.96678	1.69e-07	9.22e-05
219628_at	ZMAT3	-0.408764	0.000164398	0.003791	3.94903	1.7e-07	9.22e-05
207813_s_at	FDXR	0.362318	5.87e-05	0.00184532	3.62833	1.72e-07	9.22e-05
204126_s_at	CDC45	0.348787	2e-05	0.000903302	-3.76084	1.73e-07	9.22e-05
218755_at	KIF20A	-0.968135	1.66e-07	4.69e-05	-3.34262	1.76e-07	9.22e-05
225602_at	GLIPR2	0.01345	0.819415	0.93778	3.29635	1.78e-07	9.22e-05
226884_at	LRRN1	-0.0803844	0.209275	0.519743	3.60812	1.79e-07	9.22e-05
204962_s_at	CENPA /// SLC35F6	-0.149062	0.0657218	0.268942	-4.1008	1.8e-07	9.22e-05
1554768_a_at	MAD2L1	0.449096	1.99e-07	5.31e-05	-3.34134	1.81e-07	9.22e-05
237737_at	ANKRD20A12P /// LOC101059949 /// LOC101060632 /// LOC101927345	-0.0278903	0.734289	0.902673	4.11672	1.81e-07	9.22e-05
223229_at	UBE2T	0.47139	8.12e-07	0.000117793	-3.18909	1.83e-07	9.22e-05
201061_s_at	STOM	0.276178	0.000318469	0.00601669	3.41229	1.84e-07	9.22e-05
219099_at	C12orf5	0.131432	0.0554331	0.241517	3.23269	1.85e-07	9.22e-05
212737_at	GM2A	-0.272216	0.000550447	0.00902149	3.23621	1.88e-07	9.23e-05
202481_at	DHRS3	-0.0379994	0.521158	0.792896	3.28966	1.89e-07	9.23e-05
215891_s_at	GM2A	-0.218164	0.0830659	0.311007	3.13654	1.96e-07	9.46e-05
205483_s_at	ISG15	0.388118	0.0711024	0.28213	4.03724	2e-07	9.46e-05
220779_at	PADI3	-0.0340246	0.590471	0.831911	3.85827	2e-07	9.46e-05
220029_at	ELOVL2	-0.00336771	0.951638	0.984565	-3.44799	2.04e-07	9.46e-05
209324_s_at	RGS16	0.0298983	0.657619	0.86658	4.22532	2.05e-07	9.46e-05
201060_x_at	STOM	0.293999	0.000928888	0.0131232	3.29484	2.05e-07	9.46e-05
227909_at	LINC00086 /// LINC00087	-0.0609429	0.374839	0.691371	3.26312	2.06e-07	9.46e-05
209529_at	PPAP2C	0.18707	0.0674765	0.273219	-3.16662	2.15e-07	9.73e-05
210582_s_at	LIMK2	0.0242167	0.695709	0.885431	3.6822	2.16e-07	9.73e-05
224997_x_at	H19 /// MIR675	-0.310346	0.00248044	0.0271725	5.6436	2.18e-07	9.73e-05
201930_at	MCM6	-0.267954	0.00288824	0.030476	-3.62466	2.2e-07	9.73e-05
235609_at	BRIP1	0.284506	0.00884926	0.0689319	-3.562	2.23e-07	9.73e-05
1560703_at	LYRM9	0.072987	0.255628	0.576516	3.7678	2.24e-07	9.73e-05
204639_at	ADA	-0.0535302	0.441192	0.742518	3.7818	2.24e-07	9.73e-05
1559776_at		-0.395954	0.000288002	0.0056127	3.99531	2.33e-07	9.9e-05
214290_s_at	HIST2H2AA3 /// HIST2H2AA4	-0.0101285	0.888506	0.963449	3.0651	2.34e-07	9.9e-05
202794_at	INPP1	0.271972	0.000105989	0.00277934	3.48619	2.36e-07	9.9e-05
204162_at	NDC80	-0.205173	0.00430446	0.0407668	-4.17539	2.37e-07	9.9e-05
215812_s_at	SLC6A10P /// SLC6A10PB /// SLC6A8	0.0998955	0.102645	0.352852	3.03551	2.37e-07	9.9e-05
205602_x_at	PSG7	0.153094	0.159742	0.451739	3.96034	2.39e-07	9.9e-05
225803_at	FBXO32	-0.176348	0.0393811	0.192492	3.54204	2.41e-07	9.9e-05
227410_at	FAM43A	0.23355	0.00156863	0.0192578	3.54769	2.45e-07	9.98e-05
211714_x_at	TUBB	0.0882929	0.213014	0.524713	-3.74242	2.48e-07	0.000100506
209026_x_at	TUBB	0.119788	0.150716	0.43681	-3.73024	2.56e-07	0.000102503
228918_at	SLC43A2	-0.0364482	0.648701	0.862185	3.00347	2.58e-07	0.000102503
213492_at	COL2A1	0.0379513	0.593399	0.833575	4.22099	2.59e-07	0.000102503
217783_s_at	YPEL5	-0.117769	0.167215	0.462652	3.32933	2.67e-07	0.000104265
202488_s_at	FXYD3	-0.143305	0.0336451	0.173444	3.06781	2.74e-07	0.000104265
205531_s_at	GLS2	-0.110913	0.124358	0.393647	4.16877	2.74e-07	0.000104265
207147_at	DLX2	0.807342	0.000413197	0.00731891	3.6758	2.79e-07	0.000104265
218631_at	AVPI1	0.596705	1.68e-05	0.000794553	2.95356	2.8e-07	0.000104265
204830_x_at	PSG5	0.110816	0.291729	0.614773	5.93417	2.82e-07	0.000104265
35820_at	GM2A	-0.140899	0.017971	0.112873	3.15804	2.83e-07	0.000104265
218009_s_at	PRC1	-0.191499	0.0125069	0.087863	-3.03756	2.83e-07	0.000104265
218769_s_at	ANKRA2	0.177553	0.0113204	0.0821146	3.10664	2.86e-07	0.000104265
213195_at	LYRM9	-0.0558299	0.545927	0.807634	3.0045	2.89e-07	0.000104265
214971_s_at	ST6GAL1	0.306659	0.00621193	0.0532848	2.99631	2.9e-07	0.000104265
202219_at	SLC6A8	-0.0531763	0.404684	0.7157	4.33505	2.92e-07	0.000104265
237158_s_at	MPHOSPH9	-0.0124315	0.88321	0.961459	-3.23153	2.95e-07	0.000104265
214446_at	ELL2	0.336096	0.00090788	0.0129233	3.54551	2.96e-07	0.000104265
225399_at	TSEN15	0.0977735	0.100679	0.348903	-3.105	2.97e-07	0.000104265
220540_at	KCNK15	0.012373	0.872763	0.957349	3.08643	2.97e-07	0.000104265
204531_s_at	BRCA1	0.521543	1.45e-06	0.00017275	-3.19427	2.97e-07	0.000104265
222803_at	PRTFDC1	0.0430598	0.561858	0.817097	-3.14622	2.97e-07	0.000104265
231776_at	EOMES	-0.1547	0.0601749	0.254669	3.02628	3.04e-07	0.000105099
201555_at	MCM3	0.111011	0.0778261	0.298717	-2.89005	3.06e-07	0.000105099
223468_s_at	RGMA	-0.0582384	0.375374	0.691707	3.14381	3.12e-07	0.000105099
204379_s_at	FGFR3	0.0556064	0.360513	0.678965	3.01173	3.14e-07	0.000105099
203058_s_at	PAPSS2	-0.24625	0.00936492	0.071595	3.80497	3.15e-07	0.000105099
213746_s_at	FLNA	-0.266748	0.0233907	0.135189	3.81095	3.15e-07	0.000105099
223785_at	FANCI	-0.0330206	0.631809	0.853216	-2.97658	3.16e-07	0.000105099
235202_x_at	IKBIP	-0.294459	0.00987337	0.0746132	3.91304	3.18e-07	0.000105099
229385_s_at	TINCR	-0.0750522	0.342536	0.663938	3.15881	3.19e-07	0.000105099
203499_at	EPHA2	0.620027	1.71e-06	0.000192385	3.23554	3.23e-07	0.000105099
215942_s_at	GTSE1	-0.0499379	0.79115	0.925978	-3.02459	3.25e-07	0.000105099
215785_s_at	CYFIP2	0.0764072	0.352502	0.672659	3.25242	3.25e-07	0.000105099
205932_s_at	MSX1	0.50083	0.000152573	0.00360285	3.54455	3.25e-07	0.000105099
202871_at	TRAF4	-0.0981441	0.242608	0.561315	-2.94012	3.3e-07	0.000106001
222408_s_at	YPEL5	0.187066	0.0198059	0.120669	2.8581	3.33e-07	0.000106341
211080_s_at	NEK2	0.38111	0.000137832	0.00337179	-2.90841	3.47e-07	0.000106531
234331_s_at	FAM84A	0.0912411	0.193173	0.498219	3.38755	3.47e-07	0.000106531
238935_at	RPS27L	-0.334031	0.00569903	0.049887	2.88368	3.48e-07	0.000106531
221766_s_at	FAM46A	0.258978	0.00156563	0.019239	4.19226	3.48e-07	0.000106531
217640_x_at	SKA1	0.620967	5.84e-08	2.38e-05	-3.50389	3.5e-07	0.000106531
233999_s_at	TTC26	0.238486	0.00229434	0.025632	-3.28642	3.51e-07	0.000106531
238893_at	LINC00936	0.0501496	0.532603	0.799848	3.27159	3.53e-07	0.000106531
202193_at	LIMK2	0.307049	0.00144879	0.0181541	3.81189	3.57e-07	0.000106531
209295_at	TNFRSF10B	0.471381	0.000336603	0.0062833	3.67729	3.61e-07	0.000106531
206114_at	EPHA4	-0.259994	0.0201507	0.122059	4.24781	3.62e-07	0.000106531
225725_at	ZMAT3	-0.423586	9.67e-05	0.00260392	3.64474	3.62e-07	0.000106531
204698_at	ISG20	0.654526	0.00934009	0.0715123	3.17781	3.63e-07	0.000106531
201014_s_at	PAICS	0.214225	0.0010233	0.0141535	-2.82023	3.64e-07	0.000106531
205413_at	MPPED2	-0.0672164	0.278328	0.600693	-3.17307	3.66e-07	0.000106531
209288_s_at	CDC42EP3	0.345746	5.47e-05	0.00175353	3.62732	3.67e-07	0.000106531
225667_s_at	FAM84A	-0.0771021	0.211658	0.522981	4.41704	3.67e-07	0.000106531
207847_s_at	MUC1	-0.2071	0.00573614	0.0501477	-2.88471	3.67e-07	0.000106531
209230_s_at	NUPR1	0.677189	1.03e-07	3.43e-05	3.53211	3.68e-07	0.000106531
222039_at	KIF18B	0.223969	0.00898246	0.0695533	-2.90903	3.77e-07	0.000107683
202489_s_at	FXYD3	-0.138536	0.0319311	0.167536	3.39605	3.78e-07	0.000107683
209591_s_at	BMP7	0.0481383	0.471577	0.763231	3.26468	3.8e-07	0.000107683
208955_at	DUT	-0.100219	0.197363	0.50392	-3.19379	3.8e-07	0.000107683
1559322_at	LOC727916	0.037448	0.632568	0.853629	4.21832	3.93e-07	0.000108577
225400_at	TSEN15	0.0157579	0.782016	0.922416	-2.79414	3.97e-07	0.000108577
244435_at	FAM196A	0.0227753	0.658029	0.86669	4.46179	3.97e-07	0.000108577
233413_at		-0.022753	0.739516	0.904983	3.63702	3.97e-07	0.000108577
225081_s_at	CDCA7L	0.0851857	0.268086	0.589698	-3.24252	3.97e-07	0.000108577
212964_at	HIC2	0.0811712	0.378224	0.694195	2.98174	3.98e-07	0.000108577
203060_s_at	PAPSS2	-0.247818	0.000941428	0.0132759	3.87872	3.98e-07	0.000108577
212907_at	SLC30A1	0.227456	0.0106901	0.0787456	3.47988	3.99e-07	0.000108577
202181_at	KIAA0247	-0.00184075	0.978219	0.99365	2.88069	4.12e-07	0.000110656
228359_at	UBASH3B	0.236258	0.0140397	0.0951387	2.75792	4.12e-07	0.000110656
209590_at	BMP7	0.0360008	0.542801	0.806129	3.66608	4.13e-07	0.000110656
224973_at	FAM46A	0.0231626	0.816738	0.936443	3.8422	4.27e-07	0.000112759
212812_at	SERINC5	-0.308607	0.000593526	0.00949972	2.71962	4.28e-07	0.000112759
210983_s_at	MCM7	0.456958	2.86e-05	0.00114405	-2.73068	4.28e-07	0.000112759
207174_at	GPC5	-0.0643611	0.26411	0.585526	-2.86351	4.3e-07	0.000112759
211115_x_at	GEMIN2	0.264414	0.000191211	0.00421347	-3.08087	4.32e-07	0.000112759
205519_at	WDR76	0.201271	0.0106859	0.0787403	-2.89562	4.33e-07	0.000112759
210405_x_at	TNFRSF10B	0.524336	0.00059501	0.00950678	3.40184	4.4e-07	0.000113867
200982_s_at	ANXA6	-0.240872	0.00151585	0.0187594	-2.95413	4.42e-07	0.000113867
211071_s_at	MLLT11	0.0904789	0.20215	0.510087	2.89989	4.5e-07	0.000114479
219632_s_at	SHPK /// TRPV1	0.014114	0.878067	0.95936	3.24835	4.51e-07	0.000114479
201235_s_at	BTG2	0.0365823	0.659721	0.867302	3.92605	4.54e-07	0.000114479
202554_s_at	GSTM3	0.0122206	0.88445	0.961894	-2.73356	4.54e-07	0.000114479
210567_s_at	SKP2	-0.3348	0.00551611	0.0487541	-3.98652	4.58e-07	0.000114479
212190_at	SERPINE2	-0.0311387	0.540936	0.804934	3.47468	4.58e-07	0.000114479
210854_x_at	SLC6A8	0.00249171	0.966014	0.989913	3.66297	4.6e-07	0.000114479
213008_at	FANCI	0.58705	5.41e-07	9.27e-05	-2.83248	4.62e-07	0.000114479
209737_at	MAGI2	-0.731716	0.000137258	0.00335925	3.11807	4.63e-07	0.000114479
223316_at	CCDC3	-0.166555	0.0434159	0.206146	3.57438	4.68e-07	0.000114545
223307_at	CDCA3	-0.555655	2.77e-05	0.00112069	-2.70975	4.7e-07	0.000114545
205085_at	ORC1	0.618321	1e-07	3.38e-05	-3.28225	4.74e-07	0.000114545
228570_at	BTBD11	-0.0637018	0.571761	0.822773	3.03743	4.75e-07	0.000114545
227692_at	GNAI1	-0.0507959	0.461266	0.756683	3.32177	4.78e-07	0.000114545
204033_at	TRIP13	0.293147	0.000106244	0.00278469	-2.83855	4.79e-07	0.000114545
1552727_s_at	ADAMTS17	-0.0421418	0.433121	0.736576	2.73584	4.8e-07	0.000114545
225062_at	LOC102724441 /// LOC102724951 /// LOC389831	0.42862	1.21e-05	0.000638866	-2.84	4.85e-07	0.000114545
213843_x_at	SLC6A8	0.00939125	0.876847	0.958832	3.55832	4.87e-07	0.000114545
223493_at	FBXO4	0.090194	0.18544	0.488291	-2.65275	4.88e-07	0.000114545
212624_s_at	CHN1	0.0361765	0.477883	0.766921	-2.82245	4.89e-07	0.000114545
227816_at	NTN1	0.0122738	0.862482	0.954004	3.19474	4.9e-07	0.000114545
204510_at	CDC7	0.50625	3.83e-07	7.46e-05	-2.7099	4.92e-07	0.000114545
205282_at	LRP8	-0.272982	0.0055916	0.0492066	-3.12752	4.95e-07	0.000114545
223391_at	SGPP1	-0.0904135	0.212195	0.52349	2.74438	4.96e-07	0.000114545
209464_at	AURKB	0.45386	1.32e-06	0.000162108	-3.27919	4.97e-07	0.000114545
203046_s_at	TIMELESS	0.270937	0.000213555	0.00456898	-2.95162	5.05e-07	0.000116038
211708_s_at	SCD	-0.590532	7.48e-05	0.00218426	-2.822	5.07e-07	0.000116049
217404_s_at	COL2A1	-0.0663218	0.297614	0.621403	3.43102	5.1e-07	0.000116124
202016_at	MEST	-0.155314	0.0586405	0.250619	-2.66106	5.12e-07	0.000116124
211421_s_at	RET	-0.0119894	0.847453	0.948195	3.24964	5.15e-07	0.000116179
209727_at	GM2A	-0.110362	0.138656	0.417692	2.84814	5.17e-07	0.000116179
209408_at	KIF2C	0.326521	0.000405364	0.00720758	-2.65957	5.19e-07	0.000116179
231775_at	TNFRSF10A	0.803693	9.56e-05	0.00258712	3.00209	5.22e-07	0.000116179
204603_at	EXO1	0.887347	1.76e-10	8.72e-07	-3.22621	5.23e-07	0.000116179
202309_at	MTHFD1	0.111544	0.0547103	0.239538	-2.86209	5.26e-07	0.000116426
212949_at	NCAPH	0.0863172	0.110568	0.36866	-3.54093	5.39e-07	0.000117984
202107_s_at	MCM2	0.507207	4.04e-06	0.000328431	-3.50865	5.4e-07	0.000117984
235545_at	DEPDC1	-0.535736	7.62e-06	0.000485858	-3.27288	5.41e-07	0.000117984
202588_at	AK1	0.0264748	0.733793	0.902482	2.7458	5.46e-07	0.000117984
235571_at	MIR34A	0.101559	0.302196	0.625973	3.15339	5.48e-07	0.000117984
221268_s_at	SGPP1	-0.0749632	0.431365	0.735192	2.74144	5.48e-07	0.000117984
204285_s_at	PMAIP1	1.73236	9.41e-11	7.07e-07	2.60093	5.48e-07	0.000117984
205024_s_at	RAD51	0.483225	5.57e-08	2.32e-05	-3.24631	5.62e-07	0.00012007
201302_at	ANXA4	-0.158401	0.0455557	0.212618	2.88942	5.64e-07	0.00012007
218581_at	ABHD4	0.0325214	0.516486	0.789833	2.73035	5.64e-07	0.00012007
203845_at	KAT2B	-0.216938	0.0308654	0.163793	3.00606	5.78e-07	0.000122439
228720_at	SORCS2	-0.237719	0.0291179	0.157548	2.82133	5.81e-07	0.000122439
204622_x_at	NR4A2	0.0773964	0.360349	0.678784	2.90741	5.84e-07	0.000122439
236036_at	FAM212B-AS1	-0.000779221	0.990245	0.997293	3.38114	5.85e-07	0.000122439
227863_at	IFITM10	-0.318509	0.0370405	0.185033	2.59066	5.88e-07	0.000122439
231862_at	CBX5	-0.0756624	0.662993	0.869214	-2.71442	5.89e-07	0.000122439
203180_at	ALDH1A3	-0.366927	2.38e-05	0.0010171	4.10342	5.92e-07	0.000122594
228955_at	LRP8	-0.380121	3.98e-05	0.00142921	-2.91889	5.97e-07	0.000122679
209714_s_at	CDKN3	-0.118513	0.0794463	0.30253	-2.59663	6.03e-07	0.000122679
213693_s_at	MUC1	-0.37002	8.72e-06	0.000529156	-2.85357	6.05e-07	0.000122679
214696_at	MIR22 /// MIR22HG	-0.380271	2.65e-05	0.00108515	3.66328	6.08e-07	0.000122679
212021_s_at	MKI67	0.0978025	0.139162	0.418496	-2.94083	6.09e-07	0.000122679
218634_at	PHLDA3	-0.0729671	0.252676	0.572618	2.58273	6.09e-07	0.000122679
225685_at	CDC42EP3	0.240174	0.00236164	0.0261594	3.25239	6.11e-07	0.000122679
228315_at	ZMAT3	-0.365734	0.000899215	0.01283	3.7377	6.14e-07	0.000122679
234990_at	CBX5	0.0153316	0.843936	0.946331	-2.94562	6.14e-07	0.000122679
218180_s_at	EPS8L2	-0.0313785	0.653968	0.864374	2.80486	6.15e-07	0.000122679
232165_at	EPPK1	0.0108385	0.926689	0.976538	2.66726	6.23e-07	0.000123957
202708_s_at	HIST2H2BE	-0.137528	0.157742	0.448728	3.51801	6.26e-07	0.000124108
207156_at	HIST1H2AG /// HIST1H2AH /// HIST1H2AI /// HIST1H2AK /// HIST1H2AL /// HIST1H2AM	-0.271797	0.00301395	0.0313782	2.8023	6.29e-07	0.00012412
226085_at	CBX5	0.0967555	0.793718	0.927178	-2.80467	6.36e-07	0.000124942
234863_x_at	FBXO5	0.503281	6.29e-07	9.99e-05	-2.72011	6.38e-07	0.000124942
219850_s_at	EHF	-0.0452426	0.466065	0.759775	3.11903	6.42e-07	0.000125102
212022_s_at	MKI67	0.239796	0.0285467	0.155411	-3.48129	6.43e-07	0.000125102
223342_at	RRM2B	-0.194289	0.00619996	0.0531988	2.57441	6.45e-07	0.000125148
201090_x_at	TUBA1B	0.074225	0.174487	0.473132	-2.53584	6.49e-07	0.000125234
205492_s_at	DPYSL4	-0.0261233	0.695554	0.885352	3.81273	6.51e-07	0.000125234
207828_s_at	CENPF	-0.159361	0.0206673	0.124366	-3.41101	6.58e-07	0.000126239
222606_at	ZWILCH	0.426871	9.42e-06	0.000550863	-2.60025	6.62e-07	0.000126418
204728_s_at	WDHD1	0.311791	0.000551579	0.00902651	-3.62379	6.64e-07	0.000126418
217445_s_at	GART	0.113256	0.374006	0.690627	-2.63566	6.71e-07	0.000127434
232946_s_at	NADSYN1	-0.28612	0.00321243	0.0328606	2.54899	6.79e-07	0.000128302
204558_at	RAD54L	0.502284	5.32e-07	9.15e-05	-2.6608	6.81e-07	0.000128302
1555758_a_at	CDKN3	-0.147629	0.0207279	0.124611	-2.67678	6.89e-07	0.000129232
209788_s_at	ERAP1	-0.413331	0.000125832	0.00316316	3.00983	6.9e-07	0.000129232
210416_s_at	CHEK2	-0.0152477	0.811041	0.934482	-2.51638	7.02e-07	0.000130906
205053_at	PRIM1	0.514548	4.35e-07	8.09e-05	-3.30091	7.11e-07	0.00013181
228523_at	NANOS1	-0.549792	1.6e-05	0.00077344	2.51872	7.11e-07	0.00013181
224836_at	TP53INP2	-0.252911	0.0285109	0.155293	4.3501	7.2e-07	0.000133015
219306_at	KIF15	0.171135	0.103688	0.35503	-3.87245	7.26e-07	0.000133382
202954_at	UBE2C	0.288757	0.000671926	0.010372	-2.6549	7.29e-07	0.000133382
211072_x_at	TUBA1B	0.108283	0.0410874	0.198608	-2.49582	7.29e-07	0.000133382
205394_at	CHEK1	0.205938	0.00659817	0.0556805	-4.43528	7.43e-07	0.000135158
219038_at	MORC4	0.21075	0.00115121	0.0154346	2.68804	7.44e-07	0.000135158
220624_s_at	ELF5	-0.0255672	0.805884	0.932069	2.53616	7.55e-07	0.000136175
230087_at	PRIMA1	-0.00576957	0.937655	0.980415	-2.97324	7.57e-07	0.000136175
244721_at	TP53INP1	-0.117944	0.0470585	0.217125	3.5928	7.6e-07	0.000136175
240165_at		0.138265	0.0133421	0.0918973	2.54569	7.6e-07	0.000136175
201301_s_at	ANXA4	-0.0200567	0.752317	0.910343	2.45429	7.62e-07	0.000136175
219978_s_at	NUSAP1	0.146108	0.0658231	0.269156	-2.60555	7.7e-07	0.000136902
47553_at	DFNB31	0.0319674	0.62815	0.851197	4.24219	7.71e-07	0.000136902
222546_s_at	EPS8L2	0.0812931	0.413186	0.721751	2.65322	7.83e-07	0.000138503
203145_at	SPAG5	-0.063524	0.423168	0.728716	-2.59718	7.89e-07	0.000138569
213646_x_at	TUBA1B	0.0720141	0.197362	0.50392	-2.48127	7.91e-07	0.000138569
218611_at	IER5	0.404663	0.000348446	0.00643527	2.5901	7.92e-07	0.000138569
204621_s_at	NR4A2	0.0402444	0.527194	0.796464	3.08576	7.93e-07	0.000138569
241367_at	TEX19	-0.0064174	0.932486	0.97863	-2.7405	7.97e-07	0.000138693
204637_at	CGA	0.201532	0.0230381	0.133802	4.60767	8e-07	0.000138773
228299_at	KCTD20	-0.286878	0.000323723	0.0060865	-2.47538	8.1e-07	0.000140152
204146_at	RAD51AP1	0.437908	1.22e-05	0.000646212	-3.40223	8.14e-07	0.000140152
224566_at	MIR612 /// NEAT1	-0.0273651	0.876153	0.958619	2.42738	8.15e-07	0.000140152
226697_at	FAM114A1	-0.413091	0.0060004	0.0519183	-2.95843	8.25e-07	0.000140883
209375_at	XPC	0.256522	0.000376403	0.00681227	2.65238	8.25e-07	0.000140883
223388_s_at	ZFYVE1	0.0677688	0.463041	0.757647	2.53432	8.29e-07	0.000141059
209099_x_at	JAG1	1.17269	5.69e-07	9.45e-05	3.41369	8.31e-07	0.000141059
211058_x_at	TUBA1B	0.0788336	0.12724	0.398446	-2.47122	8.42e-07	0.000141701
226982_at	ELL2	-0.188316	0.0150778	0.100155	3.57061	8.44e-07	0.000141701
200696_s_at	GSN	-0.122349	0.129083	0.401686	2.41954	8.45e-07	0.000141701
224724_at	SULF2	-0.0616501	0.354838	0.674574	2.40415	8.45e-07	0.000141701
228773_at	LOC100506100	-0.425991	9.66e-05	0.00260061	-2.69282	8.48e-07	0.000141738
229901_at	ZNF488	0.0945469	0.216583	0.529482	3.02168	8.52e-07	0.000141904
215136_s_at	EXOSC8	0.231374	0.0147	0.0983816	-2.47847	8.55e-07	0.000141904
205910_s_at	CEL	-0.00351556	0.953621	0.985134	4.94891	8.56e-07	0.000141904
201755_at	MCM5	0.022052	0.751731	0.910086	-2.7006	8.69e-07	0.00014249
238697_at	LINC00086	-0.0649269	0.331467	0.654141	3.64694	8.69e-07	0.00014249
223179_at	YPEL3	0.0364213	0.51476	0.788626	2.91138	8.71e-07	0.00014249
209776_s_at	LOC101928717 /// SLC19A1	0.213589	0.0109544	0.0801994	-2.55258	8.73e-07	0.00014249
336_at	TBXA2R	-0.0560809	0.421685	0.727774	2.81491	8.74e-07	0.00014249
203418_at	CCNA2	-0.316692	0.0044292	0.0416162	-3.65412	8.76e-07	0.00014249
228273_at	PRR11	-0.398025	4.24e-05	0.00148594	-2.4165	8.79e-07	0.000142503
205176_s_at	ITGB3BP	0.320484	0.000315157	0.00596648	-2.59002	8.81e-07	0.000142503
224523_s_at	CMSS1	-0.0428312	0.421572	0.727663	-2.87918	8.91e-07	0.000142997
202345_s_at	FABP5	0.000148404	0.998218	0.9995	-3.22078	8.92e-07	0.000142997
219832_s_at	HOXC13	0.0139311	0.832031	0.94218	2.53335	8.94e-07	0.000142997
224428_s_at	CDCA7	-0.040687	0.502803	0.781665	-4.50757	8.94e-07	0.000142997
203968_s_at	CDC6	0.963496	1.52e-11	4.16e-07	-3.61414	8.98e-07	0.00014317
216237_s_at	MCM5	0.0926477	0.128339	0.400329	-2.96322	9.05e-07	0.000143478
209832_s_at	CDT1	0.693567	6.83e-07	0.000106023	-2.65162	9.05e-07	0.000143478
201998_at	ST6GAL1	-0.0851872	0.304452	0.628385	3.61237	9.09e-07	0.000143612
210052_s_at	TPX2	0.162832	0.0482432	0.220654	-2.48079	9.22e-07	0.000144948
202779_s_at	UBE2S	-0.00720114	0.946677	0.983084	-2.3782	9.23e-07	0.000144948
219000_s_at	DSCC1	0.501774	7.42e-07	0.000111254	-2.51227	9.26e-07	0.000144952
221841_s_at	KLF4	1.12452	6.88e-09	6.38e-06	3.15906	9.32e-07	0.000144952
202017_at	EPHX1	-0.00893282	0.922744	0.975189	2.44226	9.34e-07	0.000144952
211162_x_at	SCD	-0.552416	5.41e-05	0.00174329	-2.64799	9.37e-07	0.000144952
214203_s_at	LOC102724788 /// PRODH	0.0503957	0.439291	0.741179	4.4206	9.37e-07	0.000144952
235024_at	JADE1	0.0386167	0.56521	0.819301	-2.36206	9.39e-07	0.000144952
232278_s_at	DEPDC1	-0.269022	0.00302966	0.0314759	-3.93556	9.41e-07	0.000144997
213338_at	TMEM158	-0.282855	0.000680712	0.0104604	4.02646	9.52e-07	0.000145759
225142_at	KDM7A	0.0854871	0.359168	0.678044	2.46697	9.55e-07	0.000145759
218346_s_at	SESN1	0.0355949	0.666088	0.870857	3.53641	9.59e-07	0.000145759
211576_s_at	LOC101928717 /// SLC19A1	-0.0182733	0.779925	0.921413	-2.62906	9.6e-07	0.000145759
224469_s_at	INF2	0.502693	4.64e-06	0.00035054	-2.80094	9.6e-07	0.000145759
200878_at	EPAS1	0.0229389	0.692512	0.883723	5.71523	9.71e-07	0.00014699
202587_s_at	AK1	0.0309862	0.566101	0.819671	2.39046	9.73e-07	0.00014699
218840_s_at	NADSYN1	-0.0528962	0.534353	0.800826	2.49855	9.78e-07	0.000147347
1557701_s_at	POLH	0.307537	0.00425077	0.0403945	2.58006	9.86e-07	0.000147347
202580_x_at	FOXM1	0.102431	0.24037	0.558864	-2.43432	9.9e-07	0.000147347
208992_s_at	STAT3	0.0198754	0.763795	0.915208	2.37286	9.93e-07	0.000147347
209294_x_at	TNFRSF10B	0.404552	7.56e-06	0.000483168	3.38508	9.93e-07	0.000147347
236976_at	FANCA	-0.0274655	0.710229	0.891966	-2.34936	9.94e-07	0.000147347
229872_s_at	LOC100996740	-0.0429587	0.663379	0.869432	2.6055	9.96e-07	0.000147347
202350_s_at	LOC100506558 /// MATN2	-0.214225	0.00570118	0.0498979	2.3585	9.99e-07	0.000147347
238520_at	TRERF1	-0.450023	0.000265419	0.00529241	-3.42472	1e-06	0.000147347
225816_at	JADE1	0.336721	0.002268	0.0254157	-3.46823	1.01e-06	0.000147785
233555_s_at	SULF2	-0.0918601	0.194228	0.500065	2.88897	1.01e-06	0.000147785
218662_s_at	NCAPG	0.260212	0.000247043	0.00503619	-3.10255	1.01e-06	0.000147785
205698_s_at	MAP2K6	-0.618676	1.14e-05	0.000615259	-2.77168	1.02e-06	0.000148073
211715_s_at	BDH1	-0.0526254	0.368129	0.685129	-2.86479	1.02e-06	0.000148376
201939_at	PLK2	0.0397386	0.617162	0.845954	2.40297	1.02e-06	0.000148376
226612_at	UBE2QL1	0.0327599	0.549582	0.809478	2.35489	1.03e-06	0.000148477
235007_at	BBS7	0.0286397	0.750011	0.909243	2.5604	1.04e-06	0.000148973
33323_r_at	SFN	0.109766	0.296095	0.619697	2.34002	1.04e-06	0.000148973
225327_at	FAM214A	0.293311	0.0162822	0.105437	2.68408	1.04e-06	0.000148973
202917_s_at	S100A8	-0.0820513	0.238389	0.556309	4.9171	1.04e-06	0.000149229
225820_at	JADE1	0.37349	0.0230641	0.133917	-2.95578	1.05e-06	0.000149229
229097_at	DIAPH3	-0.151634	0.056232	0.243485	-2.63436	1.05e-06	0.000149229
221139_s_at	CSAD	0.0467416	0.469003	0.762111	2.71608	1.05e-06	0.000149229
211259_s_at	BMP7	-0.0659619	0.43468	0.737826	2.31913	1.05e-06	0.000149229
226610_at	CENPV	0.0701105	0.55852	0.815104	-2.36452	1.06e-06	0.000149255
203585_at	ZNF185	0.0742876	0.239752	0.558115	2.53695	1.06e-06	0.000149255
225834_at	FAM72A /// FAM72B /// FAM72C /// FAM72D	0.185152	0.0216688	0.128372	-3.10078	1.07e-06	0.00014993
241731_x_at	ZNF440	-0.00802233	0.930875	0.977803	2.39092	1.07e-06	0.00014993
211588_s_at	PML	-0.0832204	0.237329	0.555168	2.85329	1.08e-06	0.000150899
202068_s_at	LDLR	-0.605722	0.00013062	0.00324474	-2.45965	1.09e-06	0.000152149
224565_at	MIR612 /// NEAT1	0.00622216	0.966888	0.990172	2.52013	1.09e-06	0.000152328
218726_at	HJURP	0.0552776	0.320791	0.644564	-2.49789	1.1e-06	0.000152341
220060_s_at	PARPBP	0.178212	0.0848028	0.315071	-2.46941	1.11e-06	0.000154235
218182_s_at	CLDN1	0.758249	0.000252165	0.00510634	3.99202	1.12e-06	0.000154256
202391_at	BASP1	0.121186	0.0491742	0.223287	2.6343	1.12e-06	0.000154256
224391_s_at	SIAE	-0.179976	0.00444562	0.0417055	2.42329	1.13e-06	0.000155117
202705_at	CCNB2	-0.1901	0.0122093	0.0863132	-2.28036	1.13e-06	0.000155506
227053_at	PACSIN1	0.0439346	0.554796	0.812814	-2.77677	1.15e-06	0.000157248
218782_s_at	ATAD2	0.697872	4.7e-08	2.11e-05	-2.95413	1.16e-06	0.000157248
228274_at	SDSL	0.339658	0.000651175	0.0101116	2.40581	1.16e-06	0.000157248
229327_s_at		-0.00368281	0.94993	0.984069	3.67456	1.16e-06	0.000157359
208991_at	STAT3	0.036371	0.61193	0.843197	2.7248	1.16e-06	0.000157359
223545_at	FANCD2	0.0383695	0.548047	0.808827	-2.29328	1.17e-06	0.000157791
235949_at	TTC26	0.21784	0.00867762	0.0679787	-2.75246	1.18e-06	0.000158329
227221_at	ZMAT3	-0.268999	0.00312609	0.03217	3.46923	1.18e-06	0.000158329
211207_s_at	ACSL6	0.0823905	0.230531	0.547226	4.36554	1.19e-06	0.000158815
204380_s_at	FGFR3	0.0462754	0.499269	0.779724	3.17079	1.19e-06	0.000159055
226034_at	DUSP4	0.274478	0.00630959	0.0539169	3.52931	1.2e-06	0.000160231
226455_at	CREB3L4	0.306996	0.000550942	0.00902651	-2.60166	1.21e-06	0.000160231
234989_at	MIR612 /// NEAT1	-0.399344	0.285762	0.60884	2.35718	1.21e-06	0.000160231
202911_at	MSH6	0.0847887	0.256664	0.577493	-2.43138	1.21e-06	0.000160558
228868_x_at	CDT1	0.579131	3.02e-07	6.69e-05	-2.97993	1.22e-06	0.000160558
203233_at	IL4R	-0.0505839	0.456301	0.752868	2.26721	1.22e-06	0.000160558
205292_s_at	HNRNPA2B1	-0.261628	0.000410793	0.00728751	-2.47783	1.22e-06	0.000160558
225288_at	COL27A1	0.146092	0.0466674	0.215976	4.36744	1.23e-06	0.000161291
222740_at	ATAD2	0.562898	4.99e-06	0.000368254	-2.7991	1.23e-06	0.000161291
209421_at	MSH2	0.112466	0.16274	0.456438	-2.67611	1.24e-06	0.000162246
201801_s_at	SLC29A1	0.392	0.000839742	0.0122151	-2.52637	1.25e-06	0.000162464
238462_at	UBASH3B	0.0576467	0.553041	0.811693	3.32422	1.25e-06	0.000162464
204971_at	CSTA	-0.00881974	0.928932	0.977419	2.26093	1.26e-06	0.000162626
220266_s_at	KLF4	0.626841	5.12e-06	0.000374148	2.55491	1.26e-06	0.000162626
206363_at	MAF	0.0215054	0.74337	0.90662	2.51671	1.26e-06	0.000162626
206925_at	ST8SIA4	0.00410298	0.948416	0.98353	-3.01787	1.26e-06	0.000162626
224233_s_at	MSTO1	0.326508	0.00237893	0.026302	-2.41676	1.27e-06	0.000162626
200783_s_at	STMN1	0.0906669	0.0988376	0.345005	-2.31691	1.28e-06	0.000163067
212646_at	RFTN1	-0.272173	0.00324952	0.033067	2.30763	1.28e-06	0.000163067
237623_at	CST3	-0.0364073	0.538781	0.803409	3.57352	1.29e-06	0.000163623
214710_s_at	CCNB1	-0.57709	2.48e-07	6.08e-05	-2.38322	1.29e-06	0.000163623
222879_s_at	POLH	0.207745	0.0102375	0.0763829	2.6487	1.29e-06	0.000163681
220999_s_at	CYFIP2	-0.0772938	0.362701	0.680715	3.73509	1.3e-06	0.000164751
241371_at	TNFRSF10A	0.364061	0.00119524	0.0158308	2.23677	1.3e-06	0.000164751
219588_s_at	NCAPG2	0.234333	0.000218724	0.004628	-2.53816	1.31e-06	0.000164835
228261_at	MIB2	0.246604	0.00478275	0.0439652	2.34018	1.31e-06	0.000165216
228984_at	CARNS1	-0.0557552	0.534764	0.800987	2.93101	1.32e-06	0.000165351
208433_s_at	LRP8	-0.19657	0.076351	0.295311	-3.28259	1.33e-06	0.000165903
207060_at	EN2	-0.101291	0.221039	0.535506	2.9929	1.33e-06	0.000166206
200650_s_at	LDHA	-0.059991	0.214153	0.526121	-2.46702	1.34e-06	0.000167122
218280_x_at	HIST2H2AA3 /// HIST2H2AA4	-0.0627914	0.452785	0.750923	2.8883	1.34e-06	0.000167122
203685_at	BCL2	-0.0976868	0.0931001	0.333546	-2.37541	1.37e-06	0.000168299
235534_at	RP11-134G8.8	-0.128464	0.0906324	0.328102	2.72691	1.37e-06	0.000168299
200879_s_at	EPAS1	-0.119137	0.223302	0.538294	2.57432	1.37e-06	0.000168299
236641_at	KIF14	-0.540409	1.13e-05	0.00061215	-4.4062	1.37e-06	0.000168299
1565162_s_at	MGST1	-0.334333	2.09e-05	0.000925113	-2.33718	1.37e-06	0.000168299
230205_at	ZNF561 /// ZNF562	0.523624	0.00147185	0.0183498	2.46032	1.38e-06	0.000169107
228496_s_at	CRIM1	-0.520339	5.57e-05	0.00178113	2.26028	1.38e-06	0.000169107
201341_at	ENC1	0.60858	2.89e-06	0.000270998	2.19904	1.39e-06	0.00016954
200831_s_at	SCD	-0.612407	2.69e-05	0.00109902	-2.24605	1.4e-06	0.000170464
225275_at	EDIL3	-0.577856	6.7e-06	0.000444713	3.84922	1.41e-06	0.000171649
208795_s_at	MCM7	0.417868	4.55e-06	0.000346801	-2.43728	1.42e-06	0.000172349
209932_s_at	DUT	0.0446696	0.449706	0.748709	-2.1962	1.42e-06	0.000172349
38158_at	ESPL1	0.229762	0.00129995	0.0168344	-2.18719	1.43e-06	0.000172499
208078_s_at	SIK1	0.594283	1.34e-06	0.000164869	3.0424	1.44e-06	0.000172499
201397_at	PHGDH	0.515638	7.51e-07	0.000111525	-2.61791	1.44e-06	0.000172499
211089_s_at	NEK3	0.00252973	0.973618	0.991908	-2.27629	1.45e-06	0.000172499
206994_at	CST4	-0.117626	0.0617414	0.258556	2.34749	1.45e-06	0.000172499
219440_at	RAI2	-0.0194827	0.813246	0.935091	2.2315	1.45e-06	0.000172499
217528_at	CLCA2	0.0557169	0.33144	0.654115	4.0456	1.45e-06	0.000172499
211519_s_at	KIF2C	0.439352	8.64e-06	0.000526683	-2.84886	1.45e-06	0.000172499
220840_s_at	C1orf112	0.183505	0.0560084	0.242805	-2.58014	1.45e-06	0.000172499
213201_s_at	TNNT1	-0.129327	0.0342807	0.175726	-2.21691	1.46e-06	0.00017267
213226_at	CCNA2	-0.204057	0.0135011	0.0926044	-3.52486	1.46e-06	0.000172928
206165_s_at	CLCA2	0.00302911	0.981573	0.9948	4.91629	1.48e-06	0.000174319
218491_s_at	THYN1	-0.189938	0.0129716	0.0901513	-2.24152	1.48e-06	0.000174319
239744_at		-0.0189959	0.791789	0.926249	-2.21022	1.49e-06	0.000174604
209916_at	DHTKD1	0.101344	0.327881	0.651176	-2.19612	1.51e-06	0.000176775
226245_at	KCTD1	-0.0945733	0.231843	0.548856	2.55995	1.52e-06	0.000176775
231849_at	KRT80	-0.0732021	0.339647	0.661506	2.22688	1.52e-06	0.000176775
236313_at	CDKN2B	-0.131167	0.0366942	0.183942	3.45649	1.52e-06	0.000176775
212739_s_at	NME4	-0.149582	0.0587656	0.250903	-2.18915	1.52e-06	0.000176775
209260_at	SFN	0.0430769	0.622814	0.848493	2.30429	1.53e-06	0.000177067
201041_s_at	DUSP1	1.29497	5.42e-09	5.38e-06	2.3162	1.54e-06	0.000177744
218883_s_at	CENPU	0.613137	4.39e-08	2e-05	-2.91709	1.54e-06	0.000177744
223195_s_at	SESN2	0.51992	0.000244301	0.00500025	3.09061	1.55e-06	0.000178618
209576_at	GNAI1	0.0742449	0.240976	0.559346	3.77804	1.56e-06	0.000178659
202240_at	PLK1	-0.587483	4.41e-06	0.000341929	-3.65648	1.56e-06	0.000178659
221640_s_at	PIDD1	0.465593	0.00013014	0.00323824	2.45229	1.59e-06	0.000180691
209791_at	PADI2	0.00350408	0.956397	0.986102	3.12067	1.59e-06	0.000180691
37577_at	ARHGAP19	-0.122906	0.230168	0.546731	-2.18806	1.59e-06	0.000180691
266_s_at	CD24	-0.641384	8.75e-07	0.000124913	2.15384	1.59e-06	0.000180691
236766_at		0.0235304	0.749347	0.908942	2.56404	1.6e-06	0.000181053
218296_x_at	MSTO1 /// MSTO2P	0.0535122	0.477383	0.766623	-2.21286	1.6e-06	0.000181127
218853_s_at	MOSPD1	-0.000814256	0.990475	0.997352	2.44129	1.6e-06	0.000181127
208296_x_at	TNFAIP8	-0.214697	0.00614746	0.0528395	2.17054	1.62e-06	0.000181783
236445_at	AK097370	0.173582	0.0222332	0.130709	2.33164	1.62e-06	0.000181783
213712_at	ELOVL2	-0.0966246	0.217677	0.531174	-4.32546	1.62e-06	0.000181783
227306_at	RP11-363E7.4	0.198077	0.0156429	0.10265	3.581	1.63e-06	0.000181783
36711_at	MAFF	2.09666	2.56e-07	6.13e-05	2.67306	1.63e-06	0.000181783
225614_at	SAAL1	0.217949	0.000484269	0.00821097	-2.13709	1.63e-06	0.000181783
232164_s_at	EPPK1	-0.0278314	0.854989	0.95099	2.59202	1.64e-06	0.000182529
209361_s_at	PCBP4	0.0372312	0.510975	0.786198	2.15854	1.65e-06	0.000182836
219503_s_at	TMEM40	0.387119	0.00188814	0.0221377	2.32015	1.65e-06	0.000182836
210976_s_at	PFKM	0.136342	0.0236114	0.136248	-2.13951	1.66e-06	0.000183389
224032_x_at	SPANXA1 /// SPANXA2	-0.288825	0.0292268	0.157934	-2.43631	1.66e-06	0.000183389
222892_s_at	TMEM40	0.243229	0.00927353	0.0711921	3.12908	1.67e-06	0.000183752
225046_at	LOC102724441 /// LOC102724951 /// LOC389831	0.255193	0.00201081	0.0231943	-2.58076	1.68e-06	0.000184213
201896_s_at	PSRC1	-0.495728	3.5e-05	0.0013162	-2.69596	1.68e-06	0.000184213
227094_at	DHTKD1	-0.00319907	0.953443	0.985081	-2.18071	1.7e-06	0.000185848
203830_at	C17orf75	0.229325	0.0155763	0.102409	-2.80266	1.7e-06	0.00018603
202551_s_at	CRIM1 /// LOC101929500	-0.446034	8.38e-06	0.000515468	2.49683	1.71e-06	0.000186093
218113_at	TMEM2	-0.384504	0.000941633	0.0132759	2.46191	1.71e-06	0.000186554
213116_at	NEK3	0.216692	0.0434021	0.206113	-2.73418	1.72e-06	0.000187032
201360_at	CST3	-0.0410214	0.533179	0.800356	2.45179	1.73e-06	0.00018728
221436_s_at	CDCA3	-0.553468	6.25e-05	0.00192456	-2.64571	1.73e-06	0.000187791
203340_s_at	SLC25A12	0.00368495	0.952355	0.984803	-2.60266	1.74e-06	0.000188244
218471_s_at	BBS1	0.200453	0.0088344	0.0688456	2.19099	1.75e-06	0.000188244
219990_at	E2F8	0.618817	1.99e-07	5.31e-05	-3.87117	1.75e-06	0.000188244
237591_at	LINC00173	0.0444689	0.518891	0.791508	2.26279	1.76e-06	0.000188244
212126_at	CBX5	-0.131171	0.0611881	0.257066	-2.1844	1.76e-06	0.000188244
219995_s_at	ZNF750	-0.0202075	0.750194	0.909265	3.00663	1.76e-06	0.000188244
242943_at	ST8SIA4	-0.0675085	0.238856	0.556835	-3.34917	1.77e-06	0.000188682
209753_s_at	TMPO	0.179769	0.0161473	0.104852	-2.10504	1.77e-06	0.000188682
224690_at	FAM210B	-0.154657	0.0410708	0.19859	2.84016	1.78e-06	0.000189303
213455_at	FAM114A1	-0.654982	9.79e-05	0.00262965	-2.43308	1.79e-06	0.000189911
224918_x_at	MGST1	-0.130699	0.0173681	0.11029	-2.12266	1.8e-06	0.00019023
225734_at	FBXO22	0.00531242	0.93929	0.980834	2.14613	1.81e-06	0.000191118
203967_at	CDC6	1.09296	3.1e-11	4.24e-07	-3.78445	1.82e-06	0.000191319
202211_at	ARFGAP3	-0.111351	0.0789031	0.301343	2.31701	1.82e-06	0.000191319
57588_at	SLC24A3	0.0578242	0.490677	0.774272	-2.10113	1.82e-06	0.000191319
209345_s_at	PI4K2A	0.145558	0.048437	0.221146	2.17906	1.83e-06	0.000191604
220233_at	FBXO17	0.26492	0.000767742	0.0114377	-2.49164	1.84e-06	0.000192606
211042_x_at	MCAM /// MIR6756	-0.184649	0.0271461	0.149873	-2.95777	1.85e-06	0.00019322
205386_s_at	MDM2	0.061051	0.348219	0.669014	2.14864	1.85e-06	0.00019322
218007_s_at	RPS27L	-0.0423851	0.405567	0.716408	2.16095	1.86e-06	0.00019322
203755_at	BUB1B	-0.152097	0.0129399	0.0900113	-4.28388	1.87e-06	0.000193935
219627_at	ZNF767P	0.0162279	0.833129	0.94253	2.32048	1.87e-06	0.000193935
230748_at	SLC16A6	0.350888	0.00551246	0.048737	2.19152	1.88e-06	0.000194314
201309_x_at	NREP	-0.351598	0.00328343	0.033325	-2.50452	1.89e-06	0.000194945
205266_at	LIF	0.648245	5.21e-07	9.01e-05	3.66848	1.9e-06	0.000195872
1555609_a_at	ZMAT3	-0.172613	0.194291	0.5001	2.77274	1.9e-06	0.000195872
209891_at	SPC25	-0.314763	0.00661224	0.0557477	-4.71446	1.92e-06	0.000197491
205549_at	PCP4	0.0174023	0.824809	0.939353	2.36568	1.93e-06	0.000198248
208949_s_at	LGALS3	-0.0377729	0.553295	0.811872	2.25964	1.94e-06	0.000198304
202095_s_at	BIRC5	-0.164765	0.00801817	0.0640364	-2.49175	1.95e-06	0.000199267
212801_at	CIT /// MIR1178	0.0408635	0.53354	0.800552	-2.40703	1.95e-06	0.000199267
231736_x_at	MGST1	-0.186543	0.00357366	0.0354417	-2.32803	1.96e-06	0.000199374
202531_at	IRF1	1.1749	2.72e-07	6.38e-05	2.14277	1.98e-06	0.000200556
201300_s_at	PRNP	-0.0330482	0.678528	0.876947	2.06244	1.98e-06	0.000200556
202693_s_at	STK17A	0.0507587	0.521567	0.793117	2.18402	1.98e-06	0.000200556
50314_i_at	C20orf27	0.0291337	0.769023	0.917162	-2.20608	1.99e-06	0.000200837
226246_at	KCTD1	-0.032768	0.718377	0.895734	2.43486	2e-06	0.00020209
227443_at	LURAP1L	0.374103	0.000128392	0.00320541	2.27228	2.01e-06	0.000202402
201976_s_at	MYO10	-0.185156	0.0176465	0.11154	3.48071	2.03e-06	0.000202402
227804_at	TLCD1	0.0130786	0.847414	0.948171	2.19827	2.03e-06	0.000202402
231928_at	HES2	0.119414	0.190772	0.494928	2.10051	2.03e-06	0.000202402
208650_s_at	CD24	-0.51582	0.000183872	0.00409498	2.1158	2.03e-06	0.000202402
223274_at	TCF19	0.271613	0.00028749	0.00560975	-2.37699	2.03e-06	0.000202402
201562_s_at	SORD	0.117394	0.121258	0.388206	-2.16053	2.04e-06	0.000202402
202087_s_at	CTSL	-0.0566044	0.27795	0.600227	2.11525	2.04e-06	0.000202402
202998_s_at	LOXL2	-0.154166	0.0145952	0.0979593	2.65757	2.05e-06	0.000203354
218349_s_at	ZWILCH	0.522939	0.00349385	0.0348741	-2.8381	2.05e-06	0.000203354
202180_s_at	MVP	-0.263305	0.000631174	0.0098796	2.79906	2.06e-06	0.000203708
213302_at	PFAS	-0.0125554	0.822046	0.938715	-2.15713	2.07e-06	0.000204608
224753_at	CDCA5	0.855483	4.95e-10	1.33e-06	-2.05676	2.08e-06	0.000204959
203409_at	DDB2	0.516243	0.000140995	0.00342009	2.13166	2.08e-06	0.000204959
230312_at		-0.0130956	0.887354	0.963003	-2.59281	2.09e-06	0.000205607
215128_at		0.0437093	0.488878	0.773219	2.19277	2.12e-06	0.000207837
208783_s_at	CD46	-0.422174	0.00048711	0.00824799	2.15191	2.13e-06	0.000207892
236967_at	MNX1-AS1	-0.0374368	0.549279	0.809441	-2.09053	2.13e-06	0.000207999
227401_at	IL17D	-0.0596205	0.287472	0.610579	2.05611	2.14e-06	0.000207999
212836_at	POLD3	0.489322	3.61e-08	1.75e-05	-2.19794	2.14e-06	0.000207999
221541_at	CRISPLD2	0.271244	0.000720684	0.0109013	2.12239	2.15e-06	0.000207999
227013_at	LATS2	0.302612	0.00249546	0.0273043	2.09201	2.15e-06	0.000207999
213508_at	SPTSSA	-0.36942	0.000454201	0.00784122	2.08281	2.16e-06	0.000208999
204794_at	DUSP2	-0.0203583	0.765613	0.915928	-2.27955	2.16e-06	0.000209019
212993_at	NACC2	-0.712137	1.97e-06	0.000213316	2.41067	2.17e-06	0.000209019
206102_at	GINS1	0.305878	2.41e-05	0.00102338	-2.03679	2.18e-06	0.000209731
231772_x_at	CENPH	0.38043	6.16e-05	0.0019112	-2.03089	2.18e-06	0.000209731
209034_at	PNRC1	-0.0365928	0.601547	0.83743	2.08854	2.2e-06	0.000211189
204825_at	MELK	0.236838	0.000472682	0.00807622	-3.18701	2.21e-06	0.000211538
1553613_s_at	FOXC1	0.472833	0.000169193	0.00386104	2.58964	2.21e-06	0.000211538
223387_at	ZFYVE1	-0.0602697	0.355946	0.675509	2.74129	2.22e-06	0.00021188
210397_at	DEFB1	-0.0929439	0.331733	0.654358	2.33932	2.25e-06	0.000214022
218477_at	TMEM14A	-0.0745448	0.20737	0.517464	-2.23768	2.25e-06	0.000214022
216268_s_at	JAG1	1.28215	1.6e-06	0.000182681	3.73668	2.25e-06	0.000214022
207165_at	HMMR	-0.160773	0.0643138	0.265265	-2.14812	2.27e-06	0.000214788
210821_x_at	CENPA	0.0568337	0.361812	0.679866	-2.37762	2.28e-06	0.000214788
231018_at	PALM3	0.206289	0.0194482	0.119221	-2.08735	2.28e-06	0.000214788
201549_x_at	KDM5B	-0.163963	0.0305615	0.162797	2.04325	2.28e-06	0.000214788
221965_at		-0.210641	0.00490332	0.0447039	-2.73175	2.28e-06	0.000214788
226208_at	ZSWIM6	0.0423252	0.512099	0.786774	2.63517	2.3e-06	0.000215681
204015_s_at	DUSP4	0.603212	1.24e-06	0.000156699	2.755	2.3e-06	0.000215681
202409_at	IGF2 /// INS-IGF2	-0.0910242	0.264046	0.585462	2.86955	2.31e-06	0.000215864
238623_at	RP3-428L16.2	0.51624	8.61e-05	0.00240675	2.48442	2.31e-06	0.000216284
201310_s_at	NREP	-0.272552	0.00722915	0.059607	-3.30168	2.32e-06	0.000216709
204256_at	ELOVL6	-0.678623	5.43e-06	0.000387246	-2.767	2.33e-06	0.000216721
244692_at	CYP4F22	0.0459282	0.617777	0.84618	-2.08071	2.34e-06	0.0002179
219758_at	TTC26	0.151705	0.0465824	0.215778	-2.5824	2.36e-06	0.000218842
212730_at	SYNM	-0.101458	0.20042	0.507877	2.27794	2.37e-06	0.000218842
239105_at		0.193674	0.0263728	0.147211	2.24694	2.37e-06	0.000218842
220295_x_at	DEPDC1	-0.223165	0.0114827	0.082968	-3.9461	2.37e-06	0.000218842
211006_s_at	KCNB1	-0.0701188	0.307567	0.631783	2.47452	2.38e-06	0.000219202
229444_at	LOC101929243	-0.239391	0.00364367	0.0359089	2.09769	2.38e-06	0.000219202
224693_at	FAM210B	-0.192692	0.0086171	0.0676731	2.48221	2.39e-06	0.000219202
208606_s_at	WNT4	-0.0152109	0.807218	0.93272	2.03124	2.39e-06	0.000219202
235182_at	ISM1	0.00820709	0.895937	0.965717	3.87443	2.39e-06	0.000219202
214156_at	MYRIP	-0.034186	0.534722	0.800987	-2.11619	2.4e-06	0.000219202
223196_s_at	SESN2	0.59688	1.24e-06	0.000156768	3.18356	2.4e-06	0.000219261
231859_at	C14orf132	-0.295631	0.000223615	0.00469694	2.9206	2.41e-06	0.000219456
224826_at	GPCPD1	0.202102	0.034501	0.176558	2.21736	2.41e-06	0.000219456
221521_s_at	GINS2	0.110255	0.159809	0.451856	-2.04985	2.42e-06	0.000219456
203061_s_at	MDC1	0.0195585	0.790559	0.925587	-2.14216	2.42e-06	0.000219456
230343_at	CST3	-0.0696853	0.398036	0.709921	3.5154	2.42e-06	0.000219456
215716_s_at	ATP2B1	0.0780583	0.45754	0.753845	2.08988	2.44e-06	0.000220307
224917_at	MIR21 /// VMP1	-0.777748	0.00333675	0.0336932	2.16263	2.44e-06	0.000220557
1557385_at	FAM161A	0.437976	0.00149708	0.018582	-2.32321	2.45e-06	0.000221022
230261_at	ST8SIA4	-0.0237811	0.686876	0.880882	-2.40528	2.46e-06	0.000221022
218741_at	CENPM	0.507299	1.32e-05	0.000678849	-3.09155	2.47e-06	0.000221022
218350_s_at	GMNN	0.350085	2.65e-06	0.000255969	-1.99744	2.48e-06	0.000221022
219077_s_at	WWOX	-1.0257	3.72e-10	1.13e-06	-2.27124	2.48e-06	0.000221022
1566472_s_at	LOC100996506 /// RETSAT	0.193039	0.0444338	0.209301	1.99466	2.48e-06	0.000221022
1556012_at	KLHDC7A	-0.0144765	0.825043	0.939384	2.32169	2.48e-06	0.000221022
202148_s_at	PYCR1	-0.0105607	0.886152	0.962524	-2.10653	2.49e-06	0.000221022
201291_s_at	TOP2A	0.127704	0.474791	0.765104	-2.36465	2.49e-06	0.000221022
234992_x_at	ECT2	0.0129043	0.860832	0.953425	-2.0569	2.49e-06	0.000221022
211814_s_at	CCNE2	0.369152	0.000685782	0.0105179	-2.67883	2.49e-06	0.000221022
240324_at		0.00483065	0.940094	0.98099	1.98429	2.5e-06	0.000221361
209330_s_at	HNRNPD	-0.150782	0.0162837	0.105437	-2.4807	2.52e-06	0.00022228
227467_at	RDH10	0.0482445	0.511638	0.786577	2.17554	2.53e-06	0.000223122
209357_at	CITED2	0.451205	9.59e-05	0.00259283	2.09942	2.53e-06	0.000223122
210334_x_at	BIRC5	-0.137417	0.0499832	0.225407	-2.20781	2.54e-06	0.000223122
225496_s_at	SYTL2	0.0928793	0.403353	0.714745	1.96967	2.54e-06	0.000223122
211202_s_at	KDM5B	-0.14638	0.0291768	0.157771	2.0009	2.57e-06	0.000224878
210385_s_at	ERAP1	-0.128719	0.0896518	0.32599	3.06489	2.57e-06	0.000224878
238075_at	CHEK1	0.176464	0.0197431	0.120475	-2.58136	2.58e-06	0.000225072
222925_at	DCDC2	-0.111357	0.0315455	0.166337	-1.97969	2.59e-06	0.000225072
222653_at	PNPO	0.284053	0.000348629	0.00643527	2.05047	2.59e-06	0.000225072
204541_at	SEC14L2	0.100057	0.226438	0.5424	2.93256	2.59e-06	0.000225072
204086_at	PRAME	0.0283239	0.771809	0.9182	-2.12634	2.59e-06	0.000225072
201774_s_at	NCAPD2	-0.225558	0.153011	0.440658	-2.03179	2.6e-06	0.000225297
203625_x_at	SKP2	-0.226371	0.00395088	0.0382326	-3.58876	2.6e-06	0.000225297
225078_at	EMP2	-0.188722	0.0069849	0.0581455	-2.25797	2.61e-06	0.00022566
210206_s_at	DDX11	0.251214	0.0112055	0.0815469	-1.97865	2.62e-06	0.00022566
227357_at	TAB3	-0.157495	0.0475468	0.218548	2.02184	2.62e-06	0.00022566
226611_s_at	CENPV	-0.0847938	0.327344	0.650606	-2.22754	2.62e-06	0.00022566
219148_at	PBK	0.0551494	0.383217	0.697877	-4.16147	2.65e-06	0.000227404
225541_at	RPL22L1	1.07213	3.92e-09	4.46e-06	-2.01342	2.65e-06	0.000227404
202283_at	SERPINF1	-0.0182203	0.771073	0.917985	2.8973	2.66e-06	0.000227593
210559_s_at	CDK1	0.252054	0.000502695	0.0084387	-1.96644	2.68e-06	0.000228106
215228_at	NHLH2	0.0762474	0.462062	0.757119	4.04448	2.68e-06	0.000228106
200956_s_at	SSRP1	0.128614	0.160989	0.453597	-2.06333	2.68e-06	0.000228106
204059_s_at	ME1	-0.169283	0.0307535	0.163422	-2.06709	2.68e-06	0.000228106
223839_s_at		-0.730658	5.75e-07	9.45e-05	-2.03484	2.7e-06	0.000229284
225300_at	KNSTRN	-0.405669	2.8e-05	0.00113018	-1.96263	2.72e-06	0.000229806
205677_s_at	DLEU1	-0.0734228	0.318295	0.642208	-2.67763	2.72e-06	0.000229806
204286_s_at	PMAIP1	1.77352	1.43e-09	2.24e-06	2.59101	2.73e-06	0.000229806
225239_at	MIR612 /// NEAT1	-0.788672	0.0317454	0.166876	2.22976	2.73e-06	0.000229806
226111_s_at	ZNF385A	0.166078	0.0116558	0.083831	2.62941	2.73e-06	0.000229806
209885_at	RHOD	0.119402	0.232595	0.549789	2.04056	2.75e-06	0.000230919
1569003_at	VMP1	-0.2983	0.000362878	0.00663078	2.1961	2.77e-06	0.000230966
226446_at	HES6	0.211828	0.0242207	0.138536	2.05825	2.77e-06	0.000230966
203805_s_at	FANCA	0.213179	0.00246149	0.0270186	-2.14285	2.77e-06	0.000230966
207412_x_at	CELP	0.0410988	0.599611	0.83632	2.01554	2.77e-06	0.000230966
203323_at	CAV2	-0.491586	1.3e-06	0.00016082	2.82532	2.77e-06	0.000230966
33304_at	ISG20	0.450141	0.00699718	0.0581945	2.83279	2.77e-06	0.000230966
205016_at	TGFA	-0.0830294	0.188942	0.492409	3.51318	2.8e-06	0.000232522
241492_at		0.0177431	0.795759	0.927995	3.49126	2.8e-06	0.000232522
209771_x_at	CD24	-0.384278	0.000496803	0.00836032	1.94222	2.8e-06	0.000232522
1557049_at	BTBD19	0.404576	0.000547689	0.00897898	3.18469	2.82e-06	0.000233592
205240_at	GPSM2	-0.184701	0.00266312	0.0286345	-2.34351	2.83e-06	0.000233592
226374_at	CXADR	-0.122969	0.255086	0.57573	2.43007	2.83e-06	0.000233592
203917_at	CXADR	-0.17804	0.037387	0.18622	2.05982	2.84e-06	0.000233902
209019_s_at	PINK1	-0.127333	0.0442666	0.208836	2.11475	2.84e-06	0.000233902
207862_at	UPK2	-0.0375017	0.636035	0.855542	4.91783	2.85e-06	0.000234127
218774_at	DCPS	-0.0948503	0.110098	0.367679	-1.95004	2.85e-06	0.000234127
218297_at	FAM188A	0.176071	0.0129674	0.0901371	2.12691	2.86e-06	0.000234382
203571_s_at	ADIRF	-0.0321564	0.704849	0.890053	2.28253	2.87e-06	0.000234699
226021_at	RDH10	-0.262307	0.0147103	0.0984199	2.40268	2.87e-06	0.000234699
203554_x_at	PTTG1	-0.354562	4.59e-05	0.00155507	-2.23845	2.88e-06	0.000234795
238889_at	AGBL5	-0.105487	0.277873	0.600182	2.23237	2.9e-06	0.000235473
200771_at	LAMC1	-0.234525	0.00199097	0.0230485	2.0229	2.9e-06	0.000235473
225592_at	NRM	-0.214989	0.00167892	0.0202684	-2.4635	2.9e-06	0.000235473
201710_at	MYBL2	0.280229	0.00317448	0.0325821	-1.98692	2.91e-06	0.000235473
210561_s_at	WSB1	0.204864	0.0472142	0.217512	2.05641	2.91e-06	0.000235473
221779_at	MICALL1	0.158049	0.0508532	0.227789	2.03283	2.91e-06	0.000235671
209369_at	ANXA3	-0.591794	9.68e-06	0.000556779	1.9689	2.95e-06	0.000238091
1563900_at	FAM83B	0.0269815	0.61303	0.84375	-2.18118	2.95e-06	0.000238091
229296_at	LOC100506119	-0.0203911	0.773315	0.918977	2.9596	2.96e-06	0.000238091
1554193_s_at	MANEA	-0.0362843	0.587786	0.830506	-2.31919	2.98e-06	0.000239343
208944_at	TGFBR2	-0.153644	0.129332	0.402042	2.16749	2.99e-06	0.00024019
206632_s_at	APOBEC3B	0.183077	0.00334335	0.033739	-3.19401	3.04e-06	0.000243006
227321_at	GATS	-0.0699202	0.283428	0.606092	2.01522	3.04e-06	0.000243006
201296_s_at	WSB1	0.0725585	0.431547	0.735293	2.21648	3.04e-06	0.000243006
200906_s_at	PALLD	0.238209	0.0699878	0.279313	-2.20202	3.04e-06	0.000243006
221781_s_at	DNAJC10	-0.112978	0.0949386	0.337523	-1.92306	3.06e-06	0.000243231
33322_i_at	SFN	-0.0128044	0.890323	0.963969	1.92522	3.06e-06	0.000243231
217388_s_at	KYNU	-0.0493969	0.525534	0.795349	2.01066	3.06e-06	0.000243231
218424_s_at	STEAP3	-0.271505	0.0119129	0.0851122	2.10138	3.07e-06	0.000243261
208106_x_at	PSG6	0.084707	0.362855	0.680796	4.25541	3.07e-06	0.000243261
205696_s_at	GFRA1	-0.266786	0.000886569	0.0127026	-2.03664	3.07e-06	0.000243261
205345_at	BARD1	0.457512	1.32e-07	4.04e-05	-2.93406	3.08e-06	0.000243438
201013_s_at	PAICS	0.203209	0.00054729	0.00897513	-2.24527	3.09e-06	0.000243438
204244_s_at	DBF4	-0.114642	0.0912832	0.329651	-2.33123	3.16e-06	0.000248657
200710_at	ACADVL	0.0115558	0.842958	0.946061	1.99094	3.16e-06	0.000248657
232614_at		-0.0430801	0.563318	0.818154	-2.05178	3.17e-06	0.000248657
226936_at	CENPW	0.124386	0.0396929	0.193615	-1.99326	3.17e-06	0.000248657
244033_at	CEP128	0.0740851	0.647115	0.861564	-2.4119	3.18e-06	0.000248678
204941_s_at	ALDH3B2	-0.0241708	0.759664	0.91325	-2.65815	3.18e-06	0.000248678
212789_at	NCAPD3	-0.0292307	0.641346	0.858315	-2.07841	3.18e-06	0.000248678
233852_at	POLH	0.0083075	0.906201	0.969154	2.03058	3.19e-06	0.000248678
204032_at	BCAR3	0.00675776	0.900627	0.967287	2.04871	3.2e-06	0.000248678
1552648_a_at	TNFRSF10A	0.426413	0.000216894	0.00460733	2.48011	3.2e-06	0.000248678
204835_at	POLA1	0.0535233	0.469872	0.762526	-2.90991	3.21e-06	0.000248776
212111_at	STX12	0.122167	0.029579	0.15934	2.00787	3.21e-06	0.000248776
232238_at	ASPM	-0.322096	0.0102911	0.0766572	-3.51812	3.22e-06	0.000248917
216379_x_at	CD24	-0.425137	0.000340847	0.00633252	1.92132	3.22e-06	0.000248917
236656_s_at	LOC100288911	-0.226765	0.000862552	0.0124597	2.7373	3.23e-06	0.000249228
1553971_a_at	GATS	-0.229122	0.0349989	0.178247	1.9007	3.23e-06	0.000249363
207702_s_at	MAGI2	-0.0210286	0.776408	0.920125	2.78589	3.27e-06	0.000251025
225864_at	FAM84B	0.356291	0.000133144	0.00328505	1.99048	3.27e-06	0.000251025
218517_at	JADE1	0.324886	0.00099226	0.0138292	-2.80352	3.27e-06	0.000251025
201897_s_at	CKS1B	0.40263	9.32e-06	0.000547777	-2.48499	3.27e-06	0.000251025
226408_at	TEAD2	-0.00852375	0.892324	0.964361	-2.20946	3.28e-06	0.000251025
244246_at	MIPOL1	-0.464281	0.000833213	0.0121482	-2.66261	3.29e-06	0.000251353
210830_s_at	PON2	-0.0917681	0.190399	0.494328	-2.01655	3.29e-06	0.000251353
204579_at	FGFR4	0.00577118	0.929101	0.977419	-2.10147	3.3e-06	0.000251563
205796_at	TCP11L1	0.12969	0.0882003	0.322851	1.95172	3.31e-06	0.000252323
202133_at	WWTR1	-0.431497	5.41e-05	0.00174329	2.10142	3.34e-06	0.000254124
221539_at	EIF4EBP1	0.243554	0.00121974	0.0160504	-1.88811	3.36e-06	0.000255286
235252_at	KSR1	0.157574	0.0120053	0.0854007	2.85212	3.38e-06	0.0002557
212463_at	CD59	-0.303697	9.85e-05	0.00263626	1.93697	3.38e-06	0.0002557
221986_s_at	KLHL24	0.15851	0.339249	0.661264	2.41802	3.38e-06	0.0002557
225989_at	HERC4	-0.36663	0.00262486	0.0282975	2.51876	3.42e-06	0.000258464
204817_at	ESPL1	0.267003	0.00331919	0.0335944	-2.26161	3.43e-06	0.000258567
204727_at	WDHD1	0.403887	0.000597531	0.00953869	-2.51919	3.43e-06	0.000258567
204690_at	STX8	-0.737753	1.44e-08	9.79e-06	-2.01131	3.44e-06	0.000258708
209754_s_at	TMPO	0.199318	0.0498265	0.224978	-2.06885	3.44e-06	0.000258708
1554408_a_at	TK1	0.269724	0.00308707	0.0318644	-2.18967	3.45e-06	0.000259066
226158_at	KLHL24	-0.0936037	0.58844	0.830699	3.34392	3.47e-06	0.000259605
201548_s_at	KDM5B	-0.167465	0.07347	0.288012	1.92816	3.48e-06	0.000259605
229016_s_at	TRERF1	-0.094039	0.303461	0.627203	-1.9096	3.48e-06	0.000259605
219494_at	RAD54B	0.407037	0.000432105	0.00756012	-2.76437	3.48e-06	0.000259605
55081_at	MICALL1	0.302876	0.00580605	0.0506132	2.34921	3.49e-06	0.000259876
210372_s_at	TPD52L1	-0.198049	0.0731463	0.287166	-1.87009	3.52e-06	0.000261979
226279_at	PRSS23	-0.549321	1.54e-06	0.000179478	2.16409	3.53e-06	0.000262056
208651_x_at	CD24	-0.506963	7.76e-05	0.00223281	2.10525	3.55e-06	0.000262739
1566557_at	BAIAP2-AS1	-0.561049	3.8e-05	0.00138847	-1.9598	3.55e-06	0.000262739
209693_at	ASTN2	-0.0327066	0.707371	0.890895	2.50521	3.57e-06	0.00026386
217542_at	MDM2	0.0283652	0.682536	0.878787	1.93941	3.58e-06	0.000264215
202552_s_at	CRIM1 /// LOC101929500	-0.457626	3.16e-06	0.000285026	2.22708	3.6e-06	0.000265578
228235_at	MIR424 /// MIR503HG	0.121511	0.421291	0.727385	2.59146	3.62e-06	0.000266124
230738_at	RP11-196G18.23	-0.0342714	0.749456	0.90901	-2.27337	3.63e-06	0.000266124
1557948_at	PHLDB3	0.0607205	0.438329	0.740649	2.42368	3.63e-06	0.000266124
212930_at	ATP2B1	0.314414	0.0241819	0.138372	2.52544	3.63e-06	0.000266124
204942_s_at	ALDH3B2	0.0903393	0.127944	0.399665	-2.3301	3.63e-06	0.000266124
208926_at	NEU1	0.0367322	0.610501	0.842482	1.8642	3.64e-06	0.000266124
203362_s_at	MAD2L1	0.275922	0.00031311	0.00594419	-2.83685	3.64e-06	0.000266124
207549_x_at	CD46	-0.242207	0.0163305	0.10554	1.85473	3.65e-06	0.000266124
214138_at	ZNF79	0.31654	0.00477133	0.0439208	2.09979	3.65e-06	0.000266169
226001_at	KLHL5	-0.0925248	0.203201	0.5117	2.26396	3.66e-06	0.000266169
201292_at	TOP2A	-0.107579	0.280718	0.603252	-1.98128	3.66e-06	0.000266169
209772_s_at	CD24	-0.555032	0.000133227	0.00328535	1.93307	3.67e-06	0.00026628
211012_s_at	PML	0.207077	0.102263	0.352158	1.89578	3.69e-06	0.000267698
210260_s_at	TNFAIP8	-0.256036	0.0168344	0.107947	1.92552	3.7e-06	0.000267698
221222_s_at	C1orf56	-0.0281251	0.63868	0.857097	1.97341	3.73e-06	0.000269084
210166_at	TLR5	0.0338043	0.739808	0.905144	2.38796	3.73e-06	0.000269084
202533_s_at	DHFR	0.0461042	0.471395	0.763135	-2.04923	3.73e-06	0.000269084
1568598_at	KAZALD1	0.0439631	0.493721	0.776194	-1.8948	3.74e-06	0.000269084
202483_s_at	RANBP1	0.159537	0.0137592	0.0938479	-1.90648	3.74e-06	0.000269084
204023_at	RFC4	0.0734454	0.251213	0.570962	-2.18775	3.75e-06	0.000269107
210095_s_at	IGFBP3	-0.414813	4.02e-07	7.65e-05	2.31109	3.76e-06	0.000269517
201287_s_at	SDC1	0.168862	0.021156	0.126321	1.83694	3.77e-06	0.000270238
225826_at	MMAB	-0.249289	0.00243222	0.0267461	-1.86067	3.78e-06	0.000270541
209098_s_at	JAG1	0.95876	0.000350914	0.00646135	1.87568	3.8e-06	0.000271084
209281_s_at	ATP2B1	0.434161	0.0212072	0.126501	2.03107	3.8e-06	0.000271084
202912_at	ADM	0.358806	0.000454339	0.00784122	2.52696	3.81e-06	0.000271084
241407_at		-0.0109268	0.870484	0.956632	1.85026	3.81e-06	0.000271084
235588_at	ESCO2	0.6603	4.17e-05	0.00147434	-1.92044	3.81e-06	0.000271084
221591_s_at	FAM64A	-0.0561578	0.411977	0.721025	-1.99753	3.85e-06	0.000273031
219258_at	TIPIN	0.545832	3.03e-07	6.69e-05	-3.4644	3.85e-06	0.000273229
219271_at	GALNT14	-0.245704	0.00328015	0.033304	-1.97315	3.86e-06	0.000273229
219313_at	GRAMD1C	0.00286398	0.968868	0.990793	-2.39905	3.86e-06	0.000273229
226225_at	MCC	-0.50322	3.56e-05	0.0013303	3.15005	3.95e-06	0.000278496
204859_s_at	APAF1	-0.337008	0.000284725	0.00557171	1.92218	3.95e-06	0.000278496
229019_at	ZNF385B	-0.0411083	0.463348	0.75789	-1.91079	3.95e-06	0.000278496
226649_at	PANK1	-0.323143	0.0108965	0.0799148	1.9353	3.97e-06	0.000279538
1564031_a_at	RELL2	-0.00110344	0.990032	0.997268	1.93547	3.98e-06	0.000279538
203740_at	MPHOSPH6	0.145499	0.0341798	0.175357	-1.93592	3.99e-06	0.000279948
238587_at	UBASH3B	-0.0428523	0.530862	0.798682	2.56025	4e-06	0.000280186
218585_s_at	DTL	0.841627	1.28e-09	2.11e-06	-4.42556	4e-06	0.000280186
204318_s_at	GTSE1	-0.0898678	0.622392	0.848443	-3.00706	4.02e-06	0.00028041
221260_s_at	CSRNP2	0.363316	0.0132611	0.0915009	2.50373	4.03e-06	0.00028041
212909_at	LYPD1	0.161723	0.0268851	0.149006	3.04962	4.03e-06	0.00028041
235505_s_at	LRPAP1	-0.161453	0.110445	0.368365	2.48806	4.04e-06	0.00028041
209558_s_at	HIP1R	-0.038552	0.521412	0.793018	1.8753	4.04e-06	0.00028041
212295_s_at	SLC7A1	0.54102	1.32e-07	4.04e-05	-2.09121	4.04e-06	0.00028041
1555004_a_at	RBL1	0.210307	0.0295904	0.159353	-2.23444	4.05e-06	0.000280776
218619_s_at	SUV39H1	0.171342	0.0466519	0.215949	-1.81752	4.05e-06	0.000280776
210178_x_at	SRSF10	0.24139	0.0010669	0.0145982	-1.85487	4.06e-06	0.000280985
204975_at	EMP2	0.00061883	0.989747	0.997264	-2.27767	4.09e-06	0.000282266
203002_at	AMOTL2	-0.0414752	0.656927	0.866128	1.8207	4.09e-06	0.000282266
1564906_at	MATR3 /// SNHG4	-0.0321107	0.699329	0.887141	-2.56816	4.11e-06	0.000283264
238513_at	PRRG4	0.102489	0.267138	0.588896	2.70183	4.12e-06	0.000283773
231431_s_at	AL832909 /// LINC00984 /// LINC00984 /// LINC00984	0.157141	0.120839	0.387392	1.93783	4.13e-06	0.000284372
209140_x_at	HLA-B	0.146833	0.0165811	0.106718	2.0293	4.14e-06	0.000284662
223095_at	MARVELD1	-0.157144	0.0286352	0.155676	1.83212	4.18e-06	0.000286716
219722_s_at	GDPD3	-0.055493	0.41115	0.720478	-1.88515	4.19e-06	0.000287002
205436_s_at	H2AFX	-0.00601797	0.932877	0.978834	-1.81719	4.2e-06	0.000287407
238323_at	TEAD2	0.324991	0.00358834	0.0355345	-2.17826	4.21e-06	0.000287623
228361_at	E2F2	0.525169	1.25e-05	0.000655483	-2.23638	4.21e-06	0.000287623
219703_at	MNS1	0.18347	0.0505557	0.226959	-3.14743	4.24e-06	0.000289048
220613_s_at	SYTL2	-0.222888	0.00516441	0.0464873	1.89662	4.25e-06	0.000289353
209668_x_at	CES2	0.0842299	0.246067	0.565425	1.83104	4.26e-06	0.000289353
218542_at	CEP55	0.276497	7.09e-05	0.00210619	-2.93573	4.26e-06	0.000289353
224460_s_at	L2HGDH	0.303974	0.000389816	0.00699022	-1.79755	4.28e-06	0.000290592
223385_at	CYP2S1	-0.0775357	0.350494	0.6711	2.84401	4.3e-06	0.000291176
225903_at	PIGU	-0.207425	0.0139406	0.0947422	-1.8244	4.31e-06	0.000291782
220441_at	DNAJC22	0.152121	0.0223497	0.131117	-2.29268	4.34e-06	0.000292746
211150_s_at	DLAT	-0.0861349	0.316904	0.640984	-1.91874	4.34e-06	0.000292746
213343_s_at	GDPD5	-0.0629614	0.363933	0.681844	1.81576	4.36e-06	0.000292746
211574_s_at	CD46	-0.147223	0.124147	0.393355	1.87456	4.36e-06	0.000292746
238529_at	RP11-196G18.23	0.21187	0.0405274	0.196662	-2.40465	4.36e-06	0.000292746
202094_at	BIRC5	-0.190013	0.00716985	0.059261	-1.93303	4.37e-06	0.000292746
1552619_a_at	ANLN	-0.291222	0.00122718	0.016125	-3.72361	4.37e-06	0.000292746
232195_at	GPR158	0.166459	0.190296	0.494248	-1.91592	4.38e-06	0.000292746
226899_at	UNC5B	0.488314	0.000244706	0.0050016	3.79333	4.38e-06	0.000292746
203214_x_at	CDK1	0.246428	0.000323049	0.00607802	-1.99846	4.38e-06	0.000292746
200073_s_at	HNRNPD	-0.0547399	0.307155	0.631488	-2.13678	4.39e-06	0.000292746
235688_s_at	TRAF4	0.274168	0.00312911	0.0321949	1.79176	4.39e-06	0.000292811
1556194_a_at	HSPA4L	0.0527059	0.580781	0.827428	2.16303	4.4e-06	0.000293237
200862_at	DHCR24	-0.346902	0.00110321	0.0149635	-2.13243	4.43e-06	0.000293895
219872_at	FAM198B	-0.399614	0.000963182	0.0134996	2.90782	4.43e-06	0.000293895
208788_at	ELOVL5	-0.338488	0.000195794	0.00428202	-1.81944	4.43e-06	0.000293895
218404_at	SNX10	-0.294081	0.00720717	0.0594659	-4.02026	4.44e-06	0.000294325
235200_at	ZNF561 /// ZNF562	0.308232	0.000690331	0.0105725	2.58071	4.46e-06	0.000294893
213038_at	RNF19B	0.233655	0.0217791	0.128774	2.66743	4.47e-06	0.0002949
1553695_a_at	NLRX1	0.0948429	0.25195	0.571781	1.78821	4.47e-06	0.0002949
226657_at	NATD1	0.065219	0.407006	0.717447	3.05531	4.48e-06	0.0002949
213761_at	MDM1	0.406412	0.00146541	0.0183009	-2.89735	4.48e-06	0.0002949
207302_at	SGCG	0.211413	0.0127356	0.0890662	-2.12483	4.48e-06	0.000294931
215464_s_at	P2RX5 /// P2RX5-TAX1BP3 /// TAX1BP3	-0.0160933	0.769501	0.917351	1.78143	4.49e-06	0.000295136
203160_s_at	RNF8	0.178192	0.00892811	0.0692993	-1.94693	4.53e-06	0.000297219
218788_s_at	SMYD3	-0.935219	9.05e-10	1.91e-06	-1.92073	4.53e-06	0.000297219
209154_at	P2RX5-TAX1BP3 /// TAX1BP3	0.0297358	0.584082	0.829006	1.77337	4.55e-06	0.000297452
204315_s_at	GTSE1	-0.167058	0.465507	0.759493	-2.93456	4.55e-06	0.000297452
220615_s_at	FAR2	-0.338707	2.18e-05	0.000949391	-2.24714	4.57e-06	0.000298444
203927_at	NFKBIE	1.05197	2.11e-06	0.000222702	1.77959	4.57e-06	0.000298444
205909_at	POLE2	0.381386	3e-05	0.00118414	-4.30533	4.59e-06	0.000298618
219419_at	RBFA	0.157057	0.0458801	0.213507	-1.77338	4.59e-06	0.000298618
201147_s_at	TIMP3	-0.185575	0.0122901	0.0867939	1.84044	4.59e-06	0.000298618
202733_at	LOC101927705 /// P4HA2	-0.308914	0.000376084	0.00680873	1.97164	4.6e-06	0.000298661
206276_at	LY6D	0.21574	0.0257601	0.144871	2.03239	4.6e-06	0.000298661
235644_at	CCDC138	0.385642	0.000235985	0.00485969	-1.96671	4.63e-06	0.00029922
217996_at	PHLDA1	1.23983	2.54e-08	1.38e-05	2.1775	4.63e-06	0.00029922
231938_at	SGOL1	0.297142	0.0285208	0.155332	-2.3285	4.63e-06	0.00029922
203159_at	GLS	-0.210979	0.0044068	0.0414845	2.00072	4.64e-06	0.00029922
201186_at	LRPAP1	-0.0237277	0.650052	0.862779	2.20951	4.65e-06	0.000299595
235678_at	GM2A	-0.0815433	0.35391	0.673817	3.73903	4.65e-06	0.000299734
235437_at	LA16c-380H5.5	0.0524176	0.3617	0.679797	2.29465	4.69e-06	0.000301605
227291_s_at	BOLA3	-0.0271412	0.695339	0.885176	-1.92865	4.73e-06	0.000303715
45653_at	KCTD13	0.428389	0.00299386	0.0312324	2.14391	4.75e-06	0.000304844
204217_s_at	RTN2	0.10097	0.146833	0.430606	-2.17414	4.76e-06	0.000305131
237166_at	AK056098	0.0337799	0.70296	0.889251	1.94344	4.78e-06	0.000305858
48808_at	DHFR	0.191377	0.00442677	0.0416162	-1.96208	4.79e-06	0.000306232
204199_at	RALGPS1	-0.210991	0.0052102	0.0467993	1.88791	4.81e-06	0.000306986
209050_s_at	RALGDS	-0.197278	0.0250287	0.142014	1.92551	4.81e-06	0.000307029
219616_at	ACSS3	-0.0597682	0.466246	0.759888	-1.78763	4.83e-06	0.000307945
212968_at	RFNG	0.152875	0.0565425	0.244365	1.84496	4.84e-06	0.000307945
203324_s_at	CAV2	-0.256794	0.000152615	0.00360285	2.74797	4.85e-06	0.000307945
229331_at	SPATA18	0.01248	0.854339	0.950782	3.95275	4.85e-06	0.000307945
209505_at	NR2F1	-0.653207	2.93e-07	6.68e-05	-2.93948	4.86e-06	0.000308402
235935_at	LRRC73	-0.00692965	0.937924	0.980564	1.92071	4.88e-06	0.000308921
228802_at	RBPMS2	0.0919619	0.208198	0.518271	2.42497	4.88e-06	0.000308921
212112_s_at	STX12	0.10257	0.128665	0.400955	1.84363	4.89e-06	0.000308921
207038_at	SLC16A6	0.238815	0.009939	0.0749538	1.9355	4.89e-06	0.000308921
200957_s_at	SSRP1	0.0794812	0.178047	0.478135	-1.7844	4.91e-06	0.000309296
232077_s_at	YPEL3	-0.0492865	0.472363	0.763623	1.80428	4.91e-06	0.000309296
202330_s_at	UNG	-0.19041	0.0126927	0.0888789	-1.75414	4.93e-06	0.000310319
222240_s_at	ISYNA1	-0.0385105	0.572497	0.823046	1.79154	4.95e-06	0.000311038
200832_s_at	SCD	-0.579822	1.51e-06	0.000175513	-2.08833	4.95e-06	0.000311038
1555800_at	ZNF385B	-0.0672263	0.216969	0.530062	-2.6365	4.97e-06	0.000311124
213007_at	FANCI	0.6366	4.28e-09	4.78e-06	-2.57894	4.97e-06	0.000311124
227713_at	KATNAL1	-0.228612	0.0120352	0.085502	-2.20439	4.98e-06	0.000311124
204026_s_at	ZWINT	0.444024	1.92e-07	5.18e-05	-1.79662	4.98e-06	0.000311124
227545_at	BARD1	0.453467	1.64e-06	0.000186858	-3.3601	4.99e-06	0.000311582
224828_at	CPEB4	0.142961	0.408256	0.718408	2.25882	5.01e-06	0.000312536
229139_at	JPH1	0.139026	0.0624134	0.260491	-1.74916	5.03e-06	0.000313483
202503_s_at	KIAA0101	0.170155	0.00323902	0.0330148	-1.81072	5.04e-06	0.000313538
202461_at	EIF2B2	0.284049	0.000222881	0.00468692	1.73989	5.05e-06	0.000314027
226197_at	AR	-0.363639	3.96e-05	0.00142581	-1.74237	5.08e-06	0.000315221
1557217_a_at	FANCB	0.352263	0.0171808	0.10947	-1.76296	5.11e-06	0.000317049
234672_s_at	NDC1	-0.168966	0.0926856	0.332737	-1.78157	5.17e-06	0.000320065
219004_s_at	MIS18A	0.241775	0.00141778	0.017895	-2.10143	5.19e-06	0.00032039
224723_x_at	LINC00998	-0.292611	0.000779507	0.0115594	-1.75239	5.19e-06	0.00032039
210075_at	2002-03-01	-0.313538	0.00488894	0.0446032	1.94172	5.19e-06	0.00032039
1555893_at	BC038731 /// CTD-2284J15.1	-0.0932823	0.360884	0.679197	3.08612	5.22e-06	0.000322015
204566_at	PPM1D	0.307873	0.00246208	0.0270186	1.7961	5.23e-06	0.000322015
229711_s_at	MDM2	-0.0403377	0.567307	0.820349	1.99048	5.26e-06	0.000322566
203276_at	LMNB1	-0.224951	0.0068542	0.0573105	-2.9779	5.26e-06	0.000322566
212966_at	HIC2	0.257353	0.0248599	0.141335	3.28988	5.26e-06	0.000322566
212379_at	GART	0.157164	0.0180321	0.11314	-1.91047	5.26e-06	0.000322566
226634_at	METTL10	-0.0945284	0.486936	0.772253	-1.73521	5.27e-06	0.000322566
218284_at	SMAD3	0.0333476	0.565143	0.819281	1.88275	5.3e-06	0.00032412
219555_s_at	CENPN	0.344546	0.000148041	0.00353148	-1.74115	5.32e-06	0.000324928
230606_at	LOC100287525	-0.106133	0.0970301	0.341034	1.78472	5.32e-06	0.000324928
1560531_at	LCE1B	0.008693	0.918263	0.973457	3.90392	5.34e-06	0.000325568
206103_at	RAC3	-0.0350235	0.606005	0.840158	-2.23406	5.35e-06	0.000325568
221019_s_at	COLEC12	-0.675812	1.43e-07	4.17e-05	2.05425	5.37e-06	0.000326734
227012_at	SLC25A40	0.236921	0.000708572	0.0107704	-2.12695	5.39e-06	0.000327317
222962_s_at	MCM10	0.650574	3.24e-07	6.82e-05	-2.58556	5.39e-06	0.000327317
204521_at	FAM216A	0.525754	4.73e-06	0.000354562	-1.84884	5.42e-06	0.000328283
205756_s_at	F8	-0.137655	0.0393534	0.192421	2.16683	5.42e-06	0.000328283
204385_at	KYNU	-0.0138687	0.838214	0.94439	1.73774	5.44e-06	0.00032919
225988_at	HERC4	-0.375638	0.00407341	0.039155	1.85846	5.5e-06	0.000331653
207891_s_at	HAUS7 /// TREX2	0.155705	0.060914	0.256466	-2.01265	5.5e-06	0.000331653
1568596_a_at	TROAP	-0.275051	0.00137081	0.0174502	-2.35495	5.51e-06	0.000331653
1563629_a_at	ERVK13-1	-0.030499	0.685371	0.880112	2.37994	5.51e-06	0.000331653
232735_at	ANKRD34A	0.138202	0.0349257	0.177972	-1.76255	5.52e-06	0.00033182
216526_x_at	HLA-C	0.0951941	0.0736364	0.288303	1.71943	5.54e-06	0.000332694
239973_at		-0.167883	0.0627412	0.261269	-2.2219	5.58e-06	0.00033473
225146_at	FAM219A	0.156458	0.0293536	0.158541	2.18988	5.58e-06	0.00033473
209731_at	NTHL1	-0.173261	0.0138275	0.0942547	-1.83673	5.61e-06	0.00033619
212501_at	CEBPB	0.515256	3.69e-06	0.000308568	2.01711	5.68e-06	0.000339307
209383_at	DDIT3	1.76374	5.82e-10	1.45e-06	1.80142	5.68e-06	0.000339307
34408_at	RTN2	0.0139973	0.827093	0.940326	-2.01798	5.68e-06	0.000339307
219544_at	BORA	-0.186257	0.00614671	0.0528395	-2.4621	5.69e-06	0.000339539
222584_at	MSTO1	-0.0407151	0.506494	0.783582	-1.83873	5.71e-06	0.000339723
235411_at	PGBD1	0.292926	0.016311	0.105494	-2.07523	5.71e-06	0.000339723
242433_at	ZBTB11	0.142581	0.103514	0.35468	2.32177	5.74e-06	0.000341066
216248_s_at	NR4A2	0.0279085	0.678857	0.877086	3.21932	5.75e-06	0.000341429
202532_s_at	DHFR	0.0446585	0.438104	0.740421	-1.86695	5.81e-06	0.000344266
209333_at	ULK1	0.0332803	0.66771	0.871717	1.93397	5.81e-06	0.000344266
227164_at	SRSF1	-0.328854	0.00140332	0.0177505	-1.71305	5.82e-06	0.000344266
230406_at		0.0537062	0.656469	0.865868	2.29229	5.83e-06	0.000344405
1555826_at	BIRC5 /// EPR-1	-0.277343	0.00096528	0.0135186	-2.20139	5.83e-06	0.000344405
1555953_at	LOC101928717 /// SLC19A1	-0.187749	0.032863	0.170684	-2.04686	5.85e-06	0.000344875
211450_s_at	MSH6	0.101457	0.404706	0.7157	-2.46865	5.88e-06	0.000346421
226796_at	ABHD15	0.0211868	0.753874	0.910809	2.41877	5.89e-06	0.000346545
202715_at	CAD	0.116165	0.107103	0.361994	-1.86978	5.9e-06	0.000346685
209449_at	LSM2	0.0332745	0.686511	0.88083	-1.7833	5.91e-06	0.000346833
218862_at	ASB13	-0.023228	0.71963	0.896154	-1.71176	5.92e-06	0.000347406
222077_s_at	RACGAP1	-0.0494251	0.498559	0.779399	-2.10378	5.94e-06	0.000347513
221481_x_at	HNRNPD	-0.0109265	0.811681	0.934667	-2.35126	5.94e-06	0.000347513
221889_at	KCTD13	0.443226	8.06e-05	0.00229334	1.96553	5.94e-06	0.000347513
203826_s_at	PITPNM1	0.0611052	0.37334	0.689981	1.77494	6.07e-06	0.000354524
201626_at	INSIG1	-0.958568	4.14e-06	0.000333026	-1.86687	6.09e-06	0.000355486
206566_at	SLC7A1	0.13382	0.0671819	0.27241	-2.86558	6.1e-06	0.000355608
228281_at	DDIAS	0.770916	3.06e-09	3.86e-06	-1.81335	6.11e-06	0.000355608
203764_at	DLGAP5	-0.587289	2.06e-07	5.44e-05	-3.17668	6.12e-06	0.000355875
214667_s_at	TP53I11	0.00209057	0.981548	0.994795	1.94507	6.13e-06	0.000355965
225289_at	STAT3	-0.0238259	0.651985	0.863748	1.8585	6.13e-06	0.000355965
230795_at		0.116826	0.327737	0.651009	1.96918	6.18e-06	0.000358171
201115_at	POLD2	0.0818585	0.109396	0.366497	-2.03167	6.18e-06	0.00035822
207980_s_at	CITED2	0.588819	0.000329419	0.00617448	2.00047	6.24e-06	0.000360888
221520_s_at	CDCA8	-0.129381	0.103311	0.354318	-1.69599	6.25e-06	0.000361417
243310_at		0.00631165	0.933631	0.979206	-1.83236	6.27e-06	0.000361681
209715_at	CBX5	0.0878701	0.163481	0.457344	-3.08922	6.27e-06	0.000361681
203022_at	RNASEH2A	0.368543	3.27e-05	0.00125925	-1.83131	6.28e-06	0.000361681
209401_s_at	SLC12A4	0.0307484	0.645584	0.860678	1.96106	6.3e-06	0.000362252
223176_at	KCTD20	-0.375951	0.00990748	0.0747682	-2.61205	6.3e-06	0.000362252
218124_at	RETSAT	0.160508	0.0188252	0.116657	1.73009	6.33e-06	0.00036354
223551_at	PKIB	-0.437143	3.28e-06	0.000289567	-1.80395	6.34e-06	0.000363876
232914_s_at	SYTL2	-0.0263351	0.792102	0.926392	1.89739	6.35e-06	0.000364151
218181_s_at	MAP4K4	-0.272763	0.00119152	0.0157893	1.7475	6.36e-06	0.000364151
227897_at		-0.0441659	0.696968	0.886148	1.85993	6.37e-06	0.000364217
221012_s_at	TRIM8	0.167108	0.0303258	0.1619	1.89547	6.38e-06	0.000364217
213923_at	RAP2B	0.0192476	0.696596	0.885995	1.73911	6.4e-06	0.000365349
219553_at	NME7	-0.40767	2.43e-05	0.00102992	-3.01601	6.43e-06	0.000366486
228462_at	IRX2	0.180818	0.0369826	0.184896	2.0102	6.45e-06	0.000367257
225645_at	EHF	-0.052227	0.547418	0.808376	3.09503	6.46e-06	0.000367613
225886_at	DDX5	-0.121244	0.0996807	0.346915	1.79521	6.47e-06	0.000367613
203422_at	POLD1	0.47143	0.00225948	0.0253306	-2.6084	6.49e-06	0.0003687
217949_s_at	VKORC1	-0.0356462	0.499459	0.77982	-1.8023	6.54e-06	0.000370907
224698_at	ESYT2	-0.52913	1.3e-05	0.000674055	1.66181	6.55e-06	0.00037098
216396_s_at	EI24	-0.00821719	0.887578	0.963126	1.71203	6.56e-06	0.000371207
1555900_at	DCTN5	-0.267183	0.0153203	0.101274	1.68394	6.6e-06	0.000372577
201655_s_at	HSPG2	-0.209402	0.0165783	0.106712	2.21683	6.6e-06	0.000372577
229994_at	NFIA	0.0517862	0.420309	0.726814	-1.72875	6.63e-06	0.000374109
208156_x_at	EPPK1	-0.0108388	0.903545	0.968361	2.03039	6.64e-06	0.000374109
215771_x_at	RET	0.0633187	0.361668	0.679797	2.07455	6.66e-06	0.000374834
1569114_at	AC099850.1 /// BC017255	0.267737	0.0041965	0.0400285	-2.56963	6.66e-06	0.000374834
205879_x_at	RET	-0.0552957	0.40474	0.715738	1.74853	6.69e-06	0.000375883
207761_s_at	METTL7A	-0.851523	1.37e-05	0.00069256	-2.03819	6.71e-06	0.000376722
207595_s_at	BMP1	-0.0874701	0.385418	0.699974	2.00946	6.72e-06	0.000376722
226793_at	LINC00294	-0.359906	5.34e-05	0.00172888	1.91075	6.74e-06	0.000377375
226301_at	SLC18B1	-0.0886068	0.128616	0.400873	-2.30835	6.74e-06	0.000377375
1554509_a_at	FAM188A	0.0537857	0.347315	0.668031	1.68576	6.76e-06	0.000377375
205046_at	CENPE	-0.298127	0.00075723	0.0113181	-3.3081	6.76e-06	0.000377375
225049_at	BLOC1S2	0.250921	0.00169885	0.0204367	1.87074	6.77e-06	0.000377497
230021_at	TICRR	0.172725	0.0345101	0.176588	-2.09198	6.84e-06	0.000381412
229236_s_at	SFXN4	0.0562323	0.312247	0.636544	-1.77882	6.9e-06	0.000383475
210117_at	SPAG1	0.337885	0.00897497	0.0695347	2.80917	6.9e-06	0.000383475
204641_at	NEK2	0.125818	0.049213	0.223352	-3.20243	6.9e-06	0.000383475
240869_at	KCNB1	0.0329764	0.675903	0.875658	1.95638	6.93e-06	0.000384793
226473_at	CBX2	0.175483	0.0377926	0.187608	-1.67624	6.95e-06	0.000385242
224870_at	DANCR	-0.61964	0.000249903	0.00507934	-1.67772	6.96e-06	0.000385242
225143_at	SFXN4	0.170455	0.0106112	0.0783693	-1.73496	6.96e-06	0.000385242
205296_at	RBL1	0.188057	0.0739518	0.288911	-2.64924	6.97e-06	0.000385242
208808_s_at	HMGB2	0.0524225	0.347995	0.668797	-1.82532	6.99e-06	0.000385828
244324_at	C18orf54	0.31525	6.26e-05	0.00192722	-1.91888	6.99e-06	0.000385828
214761_at	ZNF423	-0.0346149	0.597498	0.835375	3.41009	7.01e-06	0.000386525
238943_at	FIBCD1	-0.0497668	0.485263	0.77098	1.66314	7.02e-06	0.000386525
204228_at	PPIH	0.00618158	0.91854	0.973618	-1.66338	7.05e-06	0.000387717
219090_at	SLC24A3	-0.0430434	0.729561	0.900328	-2.52002	7.06e-06	0.000387717
223250_at	KLHL7	-0.266867	0.000729786	0.0110072	1.8104	7.07e-06	0.000387937
222450_at	PMEPA1	0.0534599	0.574218	0.82387	1.96915	7.07e-06	0.000387937
205306_x_at	KMO	0.0212648	0.773914	0.919224	1.7955	7.09e-06	0.000387965
228648_at	LRG1	0.144294	0.0615631	0.258166	-1.8825	7.09e-06	0.000387965
244397_at		0.0340057	0.582465	0.828037	2.43745	7.1e-06	0.000388322
227179_at	STAU2	-0.492329	1.16e-05	0.000620824	-2.15329	7.12e-06	0.000388652
209605_at	TST	-0.0508881	0.42351	0.728982	1.90418	7.15e-06	0.000389957
233498_at	ERBB4	-0.0136599	0.859357	0.952798	-1.8419	7.18e-06	0.000391359
220756_s_at	SLC52A1	0.184024	0.0261372	0.14628	1.9115	7.2e-06	0.000391359
222132_s_at	AGK	0.134892	0.0229974	0.133693	-1.63657	7.2e-06	0.000391359
211114_x_at	GEMIN2	0.260816	0.000134256	0.00330353	-3.44269	7.2e-06	0.000391359
210328_at	GNMT	-0.101111	0.229171	0.545526	1.65662	7.22e-06	0.000391921
223700_at	MND1	0.623936	2.94e-08	1.54e-05	-3.71299	7.24e-06	0.000392711
205229_s_at	COCH	-0.0279311	0.69913	0.887141	-1.66037	7.26e-06	0.000393247
32502_at	GDPD5	-0.234595	0.0174608	0.110681	1.84332	7.27e-06	0.000393673
217904_s_at	BACE1	-0.0662684	0.3849	0.699533	2.31399	7.29e-06	0.000393859
232202_at	FAM83B	-0.0407527	0.588004	0.830506	-1.6678	7.29e-06	0.000393859
204767_s_at	FEN1	0.284118	3.21e-05	0.00124051	-1.6499	7.32e-06	0.000394949
212285_s_at	AGRN	-0.14025	0.132755	0.407839	1.6326	7.36e-06	0.000396475
221887_s_at	DFNB31	-0.0405438	0.506704	0.783706	2.98337	7.36e-06	0.000396475
1554062_at	XG	0.0201214	0.707451	0.890914	2.69264	7.37e-06	0.000396475
213562_s_at	SQLE	-0.579203	2.77e-05	0.00112031	-2.41644	7.37e-06	0.000396475
229157_at	PRKAG2-AS1	0.389419	0.000177389	0.0039847	-1.6881	7.39e-06	0.0003968
236741_at	WDR72	-0.0751788	0.293343	0.616836	-1.63034	7.4e-06	0.0003968
203294_s_at	LMAN1	-0.0396647	0.606651	0.84048	-1.90211	7.42e-06	0.000397736
219105_x_at	ORC6	0.742734	4.82e-08	2.12e-05	-1.87893	7.43e-06	0.000397736
204649_at	TROAP	-0.143457	0.0729982	0.286867	-1.64313	7.43e-06	0.000397736
222847_s_at	EGLN3	-0.280712	0.0060058	0.0519486	1.76362	7.48e-06	0.000400013
241776_at		0.0100609	0.894627	0.965234	-1.68259	7.51e-06	0.000400767
204294_at	AMT	-0.0411508	0.602212	0.837725	1.62707	7.56e-06	0.000403475
212359_s_at	ZSWIM8	0.185021	0.0363686	0.182946	1.88048	7.57e-06	0.000403568
204173_at	MYL6B	-0.164129	0.0106002	0.0783092	-1.80761	7.58e-06	0.000403698
204709_s_at	KIF23	-0.077978	0.37321	0.689825	-3.08942	7.6e-06	0.000404112
210691_s_at	CACYBP	-0.110589	0.0950543	0.337759	-1.61952	7.61e-06	0.000404112
201391_at	TRAP1	0.00447596	0.93604	0.979954	-1.73094	7.63e-06	0.000404999
213844_at	HOXA5	-0.0829854	0.241848	0.560227	1.79574	7.65e-06	0.000405512
238733_at	MDM2	-0.112483	0.168605	0.464687	2.4741	7.65e-06	0.000405512
219249_s_at	FKBP10	0.0142154	0.795396	0.927948	-1.6461	7.67e-06	0.000405893
243277_x_at	MECOM	0.0946594	0.267422	0.589045	2.12177	7.68e-06	0.000406117
1552928_s_at	TAB3	-0.111362	0.13985	0.419618	1.76478	7.69e-06	0.000406117
202695_s_at	STK17A	-0.0535377	0.50281	0.781665	2.01275	7.71e-06	0.00040628
209051_s_at	RALGDS	-0.165595	0.0188437	0.116732	1.8855	7.71e-06	0.00040628
209965_s_at	RAD51D	0.168804	0.013015	0.0903153	-1.99726	7.71e-06	0.00040628
204040_at	RNF144A	0.0292436	0.717568	0.895497	2.36497	7.73e-06	0.000406644
226093_at	DCP1B	0.0379244	0.522551	0.79358	1.71017	7.73e-06	0.000406644
202236_s_at	SLC16A1	0.292437	0.000114105	0.00293033	-1.67607	7.75e-06	0.000407044
218627_at	DRAM1	0.111177	0.21902	0.533143	1.77312	7.79e-06	0.000408646
219239_s_at	ZNF654	0.178275	0.0947568	0.33703	1.89678	7.81e-06	0.000408646
207469_s_at	PIR	-0.330291	0.000419091	0.00739155	-2.04866	7.81e-06	0.000408646
223168_at	RHOU	0.181392	0.0157534	0.103127	2.45835	7.81e-06	0.000408646
212922_s_at	SMYD2	-0.263536	0.00376327	0.0368139	-1.62354	7.82e-06	0.000408646
212738_at	ARHGAP19	-0.000942466	0.989366	0.997172	-1.70558	7.84e-06	0.000409399
204075_s_at	CEP104	-0.181733	0.163511	0.457376	1.77324	7.89e-06	0.000411057
1556285_s_at	PPA2	-0.345133	2.54e-05	0.00105461	-1.66953	7.9e-06	0.000411057
209640_at	PML	0.0172378	0.827409	0.940471	2.68136	7.91e-06	0.000411057
238025_at	MLKL	-0.0282789	0.682245	0.878672	-1.96969	7.91e-06	0.000411057
211750_x_at	TUBA1C	0.049944	0.349515	0.670055	-1.7274	7.92e-06	0.000411057
1568620_at	CSAD	-0.0496121	0.498947	0.779632	2.15995	7.92e-06	0.000411057
225673_at	MYADM	-0.239076	0.00211112	0.0240821	-1.73199	7.94e-06	0.000411362
205891_at	ADORA2B	0.486508	4.39e-05	0.00151752	1.63346	7.94e-06	0.000411362
200678_x_at	GRN	0.125736	0.133081	0.408225	1.60519	7.95e-06	0.000411362
226923_at	SCFD2	-0.829417	1.33e-07	4.04e-05	-1.74415	7.97e-06	0.000411787
204682_at	LTBP2	-0.107089	0.140448	0.420283	1.72775	7.97e-06	0.000411787
218039_at	NUSAP1	0.170646	0.00399025	0.0385242	-2.06617	7.98e-06	0.000411787
202534_x_at	DHFR	0.0422559	0.41521	0.72309	-1.8291	7.98e-06	0.000411787
244605_at		-0.00824631	0.881345	0.960572	2.13144	8.02e-06	0.000412194
202262_x_at	DDAH2	-0.0806328	0.309475	0.633775	-2.03406	8.02e-06	0.000412194
225079_at	EMP2	-0.0794713	0.153411	0.441415	-2.02181	8.02e-06	0.000412194
236596_at	RP11-1277A3.3	0.122655	0.0962662	0.3399	1.63354	8.03e-06	0.000412194
241348_at	ZNF654	-0.0344041	0.667431	0.871657	1.96174	8.03e-06	0.000412194
218308_at	TACC3	-0.0689587	0.377829	0.693824	-1.65854	8.04e-06	0.000412194
1557129_a_at	FAM111B	0.342599	0.063948	0.264315	-2.79772	8.06e-06	0.000412337
219543_at	PBLD	-0.360402	0.00710239	0.058819	2.41243	8.06e-06	0.000412337
217173_s_at	LDLR	-0.18507	0.181556	0.482999	-2.12498	8.07e-06	0.000412337
219918_s_at	ASPM	-0.422796	2.36e-05	0.0010124	-3.1044	8.09e-06	0.000412337
227607_at	STAMBPL1	0.39678	7.8e-05	0.00224051	-2.1763	8.09e-06	0.000412337
211899_s_at	TRAF4	0.294943	0.00135062	0.0173021	1.79894	8.09e-06	0.000412337
229610_at	CKAP2L	0.570209	5.17e-07	9.01e-05	-2.30379	8.1e-06	0.000412337
222118_at	CENPN	0.452189	4.65e-07	8.53e-05	-1.91854	8.1e-06	0.000412337
212143_s_at	IGFBP3	-0.291117	0.00269451	0.0289002	2.31967	8.12e-06	0.000413199
229128_s_at	ANP32E	-0.148078	0.325574	0.648975	-2.69314	8.14e-06	0.00041344
208055_s_at	HERC4	-0.122444	0.228285	0.544486	1.64241	8.14e-06	0.00041344
214657_s_at	MIR612 /// NEAT1	0.0652733	0.471944	0.763464	2.62566	8.15e-06	0.00041348
200885_at	RHOC	0.00685399	0.906263	0.969173	1.72032	8.17e-06	0.000413802
215193_x_at	HLA-DQB1 /// HLA-DRB1 /// HLA-DRB3 /// HLA-DRB4 /// LOC100996809 /// LOC101060835	0.0749328	0.379963	0.695333	-1.74533	8.19e-06	0.000414267
208644_at	PARP1	-0.0858374	0.276048	0.598546	-1.78394	8.19e-06	0.000414267
214734_at	EXPH5	0.00685332	0.959204	0.986949	-1.73642	8.23e-06	0.000414825
203293_s_at	LMAN1	-0.101754	0.298368	0.62212	-1.62162	8.23e-06	0.000414825
209123_at	QDPR	0.0920582	0.116479	0.379597	-1.82903	8.23e-06	0.000414825
218902_at	NOTCH1	0.00794127	0.908785	0.970351	1.94116	8.24e-06	0.000414825
209825_s_at	MIR3658 /// UCK2	0.455442	9.7e-06	0.000556779	-1.72497	8.24e-06	0.000414825
200770_s_at	LAMC1	-0.227988	0.00227309	0.025457	1.59884	8.25e-06	0.000414825
201253_s_at	CDIPT	0.0674707	0.286584	0.609851	1.71248	8.26e-06	0.00041483
201975_at	CLIP1	-0.257812	0.000649456	0.0100964	1.91144	8.27e-06	0.00041483
231783_at	CHRM1	-0.0838074	0.115684	0.37813	-1.79109	8.28e-06	0.00041483
208511_at	PTTG3P	-0.340793	4.32e-05	0.00150082	-1.628	8.28e-06	0.00041483
204128_s_at	RFC3	0.767334	9.78e-10	1.91e-06	-1.62624	8.29e-06	0.00041483
204744_s_at	IARS	0.116611	0.0296954	0.159755	-1.67639	8.29e-06	0.00041483
239624_at	LOC102724689	-0.0260813	0.712955	0.893489	2.08704	8.3e-06	0.000414939
239023_at		0.0604387	0.471548	0.76323	1.61723	8.31e-06	0.000415139
200782_at	ANXA5	0.0455208	0.351074	0.671441	-1.9403	8.36e-06	0.00041685
231382_at	FGF18	-0.575569	9.52e-06	0.000551596	2.59721	8.37e-06	0.000417324
202459_s_at	LPIN2	0.295868	0.000112526	0.00290069	1.70433	8.38e-06	0.000417324
212020_s_at	MKI67	-0.0641421	0.534521	0.800902	-2.6461	8.39e-06	0.000417477
1556236_at	ZNF391	0.0138283	0.895373	0.965525	-2.0197	8.4e-06	0.000417477
225160_x_at	MDM2	-0.072531	0.272116	0.594093	1.9036	8.41e-06	0.000417477
208442_s_at	ATM	0.0821112	0.391673	0.705128	-1.87033	8.42e-06	0.000417794
212525_s_at	H2AFX	0.0610265	0.396419	0.709118	-1.7619	8.44e-06	0.000417875
1564907_s_at	MATR3 /// SNHG4	-0.0988388	0.106891	0.361517	-1.65732	8.44e-06	0.000417875
31837_at	LMF2	0.0241729	0.666414	0.871033	1.64094	8.46e-06	0.000417875
242560_at	FANCD2	0.150215	0.256137	0.576902	-2.4945	8.46e-06	0.000417875
228717_at	LOC102723864	0.0728345	0.374566	0.691077	1.85727	8.46e-06	0.000417875
227249_at	NDE1	-0.138945	0.0160345	0.104368	-1.84525	8.47e-06	0.000417991
201876_at	PON2	-0.205532	0.00166058	0.0201046	-1.95702	8.5e-06	0.000418885
208786_s_at	MAP1LC3B	0.479012	0.000175107	0.00395619	1.61736	8.52e-06	0.000419495
205442_at	LOC101928198 /// MFAP3L	-0.263476	0.009296	0.0712945	2.1609	8.52e-06	0.000419523
202338_at	TK1	0.169098	0.0190237	0.117568	-2.07807	8.54e-06	0.000419699
203224_at	RFK	-0.04639	0.377641	0.693753	1.61681	8.54e-06	0.000419699
213334_x_at	HAUS7	0.156897	0.0188757	0.116917	-1.60325	8.56e-06	0.000420169
1557700_at	POLH	-0.0291155	0.745021	0.90702	1.82922	8.61e-06	0.000422418
203642_s_at	COBLL1	-0.0141907	0.888245	0.963339	1.77597	8.64e-06	0.000423216
243841_at	SYNE2	0.340821	6.19e-05	0.0019135	-1.88356	8.65e-06	0.000423316
204695_at	CDC25A	0.722639	1.68e-08	1.06e-05	-2.16965	8.66e-06	0.000423316
210663_s_at	KYNU	0.0152064	0.819017	0.937519	1.83051	8.66e-06	0.000423316
242915_at	ZNF682	0.158461	0.0579373	0.248566	1.58167	8.67e-06	0.000423406
207265_s_at	KDELR3	-0.194365	0.0247892	0.140985	-1.8567	8.69e-06	0.000423607
222421_at	UBE2H	0.277583	0.000795119	0.0117368	1.64537	8.69e-06	0.000423607
204805_s_at	H1FX	-0.0566949	0.578983	0.826331	-1.80131	8.71e-06	0.000424035
225716_at	BRI3BP	-0.120945	0.15367	0.441892	-1.57892	8.75e-06	0.000425695
206046_at	ADAM23	-0.15284	0.0175747	0.111215	1.63825	8.79e-06	0.000427079
230913_at	ABCG1	-0.149379	0.0371038	0.185216	1.62807	8.8e-06	0.000427079
201153_s_at	MBNL1	-0.221208	0.00634967	0.0541604	-1.591	8.81e-06	0.000427376
225191_at	CIRBP	-0.00751903	0.908403	0.97019	1.70983	8.82e-06	0.000427376
201035_s_at	HADH	0.0153985	0.817856	0.936934	-1.5775	8.84e-06	0.000428326
201802_at	SLC29A1	0.35445	0.000101769	0.00270633	-2.10899	8.89e-06	0.000429678
219745_at	TMEM180	-0.0284442	0.686217	0.880622	-1.58837	8.89e-06	0.000429678
2028_s_at	E2F1	0.0680334	0.227654	0.544011	-2.10194	8.9e-06	0.000429697
220741_s_at	PPA2	-0.328474	0.000723648	0.0109387	-1.6188	8.9e-06	0.000429697
218196_at	OSTM1	-0.200261	0.00986365	0.0745603	1.64043	8.92e-06	0.000429799
219390_at	FKBP14	-0.145315	0.178662	0.478862	-1.67166	8.93e-06	0.000429799
1553179_at	ADAMTS19	0.0814326	0.267384	0.589037	-1.81643	8.93e-06	0.000429799
208812_x_at	HLA-C	0.106188	0.0714822	0.283121	1.82442	8.95e-06	0.000430421
213627_at	MAGED2	-0.365118	0.000151136	0.00358653	1.66674	8.97e-06	0.000430965
221675_s_at	CHPT1	0.0193786	0.753905	0.910809	-1.67856	8.98e-06	0.000430981
205182_s_at	ZNF324	0.173428	0.00773767	0.0625269	1.58364	9.02e-06	0.00043239
219489_s_at	NXN	-0.254507	0.000259819	0.00521306	1.67243	9.07e-06	0.000434553
209251_x_at	TUBA1C	0.0666198	0.203098	0.51151	-1.69782	9.1e-06	0.000435574
212026_s_at	EXOC7	0.137154	0.161284	0.454044	1.65787	9.11e-06	0.000435574
209054_s_at	WHSC1	-0.0129048	0.822421	0.938799	-1.73374	9.12e-06	0.000435864
209680_s_at	KIFC1	0.0333618	0.714183	0.894071	-2.16322	9.14e-06	0.000436071
242939_at	TFDP1	0.12145	0.080065	0.304043	-2.07245	9.14e-06	0.000436071
35160_at	LDB1	0.00255739	0.96556	0.989689	1.56207	9.16e-06	0.000436668
201669_s_at	MARCKS	-0.0695166	0.215703	0.528337	2.98897	9.19e-06	0.000437706
224336_s_at	DUSP16	0.0808806	0.366627	0.684047	1.68561	9.21e-06	0.000438167
223909_s_at	HDAC8	-0.112085	0.0660265	0.269574	-1.59173	9.22e-06	0.000438415
203213_at	CDK1	0.323753	6.39e-05	0.00195359	-1.70372	9.24e-06	0.000438834
1552680_a_at	CASC5	0.0828267	0.475639	0.765448	-2.5608	9.26e-06	0.000439177
208079_s_at	AURKA	-0.34178	0.000235577	0.00485969	-1.57962	9.27e-06	0.000439177
206348_s_at	PDK3	-0.487648	0.000614184	0.00970255	-1.68479	9.27e-06	0.000439177
205642_at	CNTRL	0.142414	0.0934495	0.334316	-1.65625	9.28e-06	0.000439177
221245_s_at	FZD5	-0.000928057	0.988103	0.996742	1.72461	9.29e-06	0.000439317
209173_at	AGR2	-0.0402555	0.437144	0.739686	1.71532	9.3e-06	0.000439317
212346_s_at	MIR4800 /// MXD4	-0.197776	0.0203943	0.123225	1.752	9.32e-06	0.000439832
201170_s_at	BHLHE40	0.0400315	0.606201	0.840217	1.75984	9.33e-06	0.000439922
40560_at	TBX2	-0.0251107	0.644879	0.860242	1.77713	9.33e-06	0.000439922
201032_at	BLCAP	0.0613264	0.238016	0.55592	1.57296	9.37e-06	0.00044111
227290_at	CDYL2	-0.152762	0.0111709	0.0813708	1.79251	9.37e-06	0.00044111
228839_s_at	LOC439994 /// LOC642361	-0.135956	0.0774367	0.297876	1.6638	9.39e-06	0.00044136
209652_s_at	PGF	0.0240641	0.722415	0.897361	3.80733	9.4e-06	0.00044136
223254_s_at	G2E3	-0.289798	0.192062	0.496667	-2.8781	9.42e-06	0.00044136
216228_s_at	WDHD1	0.398861	3.69e-05	0.00135854	-3.29943	9.42e-06	0.00044136
213427_at	RPP40	0.329928	0.000100874	0.00268907	-1.55719	9.42e-06	0.00044136
202907_s_at	NBN	0.154089	0.0273747	0.150772	-1.70947	9.44e-06	0.000441822
204160_s_at	ENPP4	-0.215564	0.00424916	0.0403899	-2.06728	9.46e-06	0.000442648
213622_at	COL9A2	-0.0225714	0.73171	0.901427	-1.74897	9.5e-06	0.000443599
213253_at	SMC2	0.0971517	0.11518	0.377329	-2.53153	9.5e-06	0.000443599
202384_s_at	TCOF1	0.340538	0.00163971	0.0199232	-1.69169	9.56e-06	0.000445687
214909_s_at	DDAH2	0.0649182	0.452154	0.750387	-2.1052	9.56e-06	0.000445687
1555639_a_at	RBM14	-0.132783	0.221811	0.536461	-1.98977	9.58e-06	0.000446208
205129_at	NPM3	0.101138	0.184717	0.487343	-1.91313	9.6e-06	0.000446587
201422_at	IFI30 /// PIK3R2	0.364605	0.00107762	0.0147039	1.6992	9.63e-06	0.000447507
226118_at	CENPO	0.529002	3.15e-06	0.000284395	-2.19965	9.64e-06	0.000447839
209420_s_at	SMPD1	-0.376242	8.78e-05	0.00244148	1.75059	9.67e-06	0.00044862
201697_s_at	DNMT1	0.345217	4.27e-05	0.0014919	-1.77735	9.69e-06	0.000449247
205061_s_at	EXOSC9	0.225828	0.00417563	0.0398991	-1.61017	9.7e-06	0.000449247
201029_s_at	CD99	-0.0287649	0.581053	0.827492	-1.69481	9.72e-06	0.000449247
230464_at	S1PR5	-0.0764012	0.22072	0.535112	-2.297	9.72e-06	0.000449247
204768_s_at	FEN1	0.288417	0.000107177	0.00280016	-1.62647	9.73e-06	0.000449247
208863_s_at	SRSF1	-0.382879	0.00137801	0.0174931	-1.54989	9.73e-06	0.000449247
210716_s_at	CLIP1	-0.29093	0.00496568	0.0451217	2.08178	9.74e-06	0.000449247
200897_s_at	PALLD	0.110245	0.121546	0.388606	-2.17847	9.74e-06	0.000449247
219355_at	CXorf57	0.0806159	0.2117	0.522981	-2.08366	9.79e-06	0.000450564
226800_at	EFCAB7	0.117275	0.259338	0.580169	-2.61869	9.79e-06	0.000450564
208931_s_at	ILF3	-0.217817	0.00198597	0.0230297	-1.72992	9.8e-06	0.000450767
210105_s_at	FYN	-0.013813	0.821514	0.938524	1.81082	9.81e-06	0.000450915
223169_s_at	RHOU	0.376007	3.99e-05	0.00143089	2.4037	9.83e-06	0.000451338
220144_s_at	ANKEF1	0.0735003	0.284462	0.607177	-1.58415	9.84e-06	0.000451338
216041_x_at	GRN	0.0693731	0.385256	0.699844	1.59681	9.85e-06	0.000451343
237299_at	NARF	-0.190695	0.00770548	0.0623498	1.54678	9.87e-06	0.000452066
213094_at	GPR126	-0.00293295	0.973093	0.991687	1.62083	9.88e-06	0.000452066
222866_s_at	FLVCR2	0.0438793	0.635355	0.855063	1.99157	9.9e-06	0.000452446
222750_s_at	SRD5A3	-0.0735714	0.212047	0.523321	-2.54165	9.91e-06	0.000452446
233979_s_at	ESPN	0.0299894	0.673225	0.874417	2.38607	9.92e-06	0.000452572
203451_at	LDB1	-0.00285741	0.971747	0.991539	1.55771	9.92e-06	0.000452572
229310_at	KLHL29	-0.180406	0.0146514	0.09817	2.8932	9.95e-06	0.000453247
227765_at	OTUD6B-AS1	-0.534604	4.4e-06	0.000341929	-2.1815	9.96e-06	0.000453247
227928_at	PARPBP	0.102849	0.264888	0.586535	-2.39801	9.98e-06	0.000453677
230163_at	GFRA1	-0.262474	0.00397956	0.0384632	-1.68601	9.98e-06	0.000453677
222664_at	KCTD15	0.0884995	0.176311	0.475688	-1.70693	1e-05	0.000454611
31846_at	RHOD	-0.0696326	0.349151	0.669673	1.61962	1e-05	0.000454611
212509_s_at	MXRA7	-0.0288374	0.577152	0.825338	1.67965	1e-05	0.000454611
205073_at	CYP2J2	-0.0972095	0.0864566	0.318962	-2.39968	1.01e-05	0.000455418
213599_at	OIP5	-0.112022	0.272742	0.594702	-2.49357	1.01e-05	0.000455418
202905_x_at	NBN	0.281583	0.132545	0.407471	-2.0092	1.01e-05	0.000456698
235266_at	ATAD2	0.822523	0.0371345	0.185249	-3.02483	1.01e-05	0.000456698
201867_s_at	TBL1X	-0.466683	0.0336847	0.173566	-1.67154	1.01e-05	0.000456698
219215_s_at	SLC39A4	0.0808069	0.195476	0.501448	-2.01846	1.01e-05	0.000456812
219769_at	INCENP	-0.132978	0.134609	0.411145	-1.78287	1.01e-05	0.000456812
211138_s_at	KMO	-0.0751365	0.273047	0.595048	1.75524	1.02e-05	0.000456812
218355_at	KIF4A	0.177273	0.00619208	0.0531395	-2.92402	1.02e-05	0.000456812
211248_s_at	CHRD	0.0724907	0.38423	0.698744	2.94499	1.02e-05	0.000456812
1554001_at	TRIM37	0.131264	0.191603	0.496182	-1.91029	1.02e-05	0.000456812
209462_at	APLP1	-0.0542664	0.307923	0.632194	2.53012	1.02e-05	0.000456812
223790_at	KATNAL1	-0.215643	0.026595	0.148028	-1.61595	1.02e-05	0.000456812
222487_s_at	RPS27L	-0.344536	0.000331126	0.00620011	1.86745	1.02e-05	0.000456812
223711_s_at	THYN1	-0.1586	0.038714	0.190521	-2.25752	1.02e-05	0.000457042
224701_at	PARP14	0.238807	0.151093	0.437598	1.85147	1.02e-05	0.000457042
224629_at	LMAN1	-0.090563	0.202229	0.510214	-1.53846	1.02e-05	0.000457042
213417_at	TBX2	0.00868495	0.932715	0.978767	1.58755	1.03e-05	0.000458816
216230_x_at	SMPD1	-0.284886	0.00962045	0.0731264	1.55068	1.03e-05	0.000460047
226483_at	TMEM68	0.0655624	0.47961	0.768092	1.63348	1.03e-05	0.000460047
238682_at	CCDC96	0.0255738	0.72866	0.899898	2.76298	1.03e-05	0.000460047
205278_at	GAD1	0.0304683	0.744864	0.90702	1.61259	1.03e-05	0.000460047
218911_at	YEATS4	0.074323	0.334496	0.656728	-1.82831	1.03e-05	0.000460047
224793_s_at	TGFBR1	0.0103966	0.885158	0.962138	1.56075	1.04e-05	0.000461016
224558_s_at	MALAT1	-0.56598	2.13e-05	0.000939308	1.87739	1.04e-05	0.000461016
238164_at	USP6NL /// USP6NL-IT1	0.187479	0.0755312	0.293292	1.55483	1.04e-05	0.000461082
210410_s_at	MSH5 /// MSH5-SAPCD1 /// SAPCD1	0.403578	5.31e-05	0.00172254	-1.74807	1.04e-05	0.000461082
210028_s_at	ORC3	0.0453288	0.534023	0.800661	-2.13157	1.04e-05	0.000461082
204485_s_at	TOM1L1	0.085549	0.226007	0.541899	-1.79868	1.04e-05	0.000461082
212023_s_at	MKI67	-0.214738	0.00564211	0.0495634	-2.45023	1.04e-05	0.000461082
50221_at	TFEB	0.171397	0.0269302	0.149165	1.95114	1.04e-05	0.000461082
230776_at	RNF157-AS1	-0.10286	0.0973442	0.34171	3.28539	1.04e-05	0.000461082
222958_s_at	DEPDC1	-0.25157	0.000950352	0.0133643	-3.9091	1.05e-05	0.000464016
208103_s_at	ANP32E	-0.138917	0.0199107	0.121052	-3.96977	1.06e-05	0.000465901
221189_s_at	MIR6878 /// TARS2	0.0505055	0.469479	0.76234	-2.14524	1.06e-05	0.000467309
213358_at	MTCL1	-0.175174	0.0275237	0.151303	2.60782	1.06e-05	0.000467722
45633_at	GINS3	0.739821	3.84e-08	1.8e-05	-1.93313	1.06e-05	0.000467791
202743_at	PIK3R3	0.150716	0.0317978	0.167039	1.54565	1.06e-05	0.000467791
204127_at	RFC3	0.595405	1.05e-09	1.98e-06	-1.57812	1.07e-05	0.000467791
219236_at	PAQR6	0.0552989	0.38132	0.696441	1.73324	1.07e-05	0.000468091
242705_x_at	LRPAP1	0.0435225	0.463756	0.757978	1.96121	1.07e-05	0.000468091
219680_at	NLRX1	0.193632	0.00495707	0.0450886	1.6948	1.07e-05	0.000468175
200671_s_at	SPTBN1	-0.0314359	0.769498	0.917351	-2.10664	1.07e-05	0.000468175
202749_at	WRB	-0.506541	0.000125251	0.00315434	-1.67874	1.07e-05	0.000468175
218827_s_at	CEP192	0.139928	0.158659	0.449979	-1.6659	1.07e-05	0.000468175
1556744_a_at	ZNF654	-0.0543923	0.531413	0.799179	1.61593	1.07e-05	0.000468175
202067_s_at	LDLR	-0.291095	0.0545387	0.239083	-1.91698	1.07e-05	0.000468175
231478_at	LOC729966 /// PDE4C	-0.0350763	0.518877	0.791508	3.31571	1.07e-05	0.000468175
220625_s_at	ELF5	-0.0291733	0.622373	0.848443	2.34356	1.08e-05	0.000468903
226618_at	UBE2QL1	-0.0342258	0.663834	0.869704	1.6711	1.08e-05	0.000471414
205339_at	STIL	0.323858	3.2e-05	0.00123883	-3.02895	1.08e-05	0.000471494
219020_at	HS1BP3	-0.0300784	0.63492	0.854883	1.59409	1.08e-05	0.000471494
209238_at	STX3	0.314877	0.00421884	0.0401856	1.52648	1.09e-05	0.000471671
209052_s_at	WHSC1	0.179003	0.109349	0.366411	-1.66956	1.09e-05	0.000471851
202839_s_at	NDUFB7	-0.235071	0.00357238	0.0354354	1.71381	1.09e-05	0.000472101
204142_at	ENOSF1	-0.00542679	0.913546	0.971548	-1.5459	1.09e-05	0.000472101
218249_at	ZDHHC6	-0.00299247	0.962964	0.988543	-1.53154	1.09e-05	0.000472144
204886_at	PLK4	0.258949	0.00172374	0.0206407	-2.34459	1.09e-05	0.000472231
222258_s_at	SH3BP4	0.0182237	0.793566	0.927178	1.63337	1.09e-05	0.00047282
223436_s_at	TRPT1	-0.065377	0.294396	0.618028	1.51695	1.09e-05	0.00047282
223515_s_at	COQ3	0.0835737	0.12694	0.39796	-2.12061	1.1e-05	0.000473327
205063_at	GEMIN2	0.0630962	0.427112	0.732027	-3.43405	1.1e-05	0.000473931
1555594_a_at	MBNL1	-0.112121	0.193382	0.49864	-1.77196	1.1e-05	0.000474439
222449_at	PMEPA1	0.57323	2.21e-05	0.000959579	1.84248	1.1e-05	0.000474439
236265_at	SP4	0.097592	0.200356	0.507765	-1.8018	1.1e-05	0.000474781
220133_at	ODAM	-0.09187	0.108114	0.364074	-1.51671	1.1e-05	0.000474781
203722_at	ALDH4A1	-0.108093	0.139445	0.418948	1.60162	1.11e-05	0.000474781
209642_at	BUB1	-0.479782	9.96e-06	0.000569486	-2.84241	1.11e-05	0.000475373
1553978_at	MEF2BNB	0.108109	0.170477	0.467586	1.57267	1.11e-05	0.000475373
210560_at	GBX2	0.151334	0.110573	0.36866	2.35169	1.11e-05	0.000475373
202458_at	PRSS23	-0.231174	0.0018879	0.0221377	1.59291	1.11e-05	0.000475373
204798_at	MYB	0.132341	0.0588997	0.251157	-1.55678	1.11e-05	0.000475373
235238_at	SHC4	0.0409682	0.613483	0.843892	1.89734	1.11e-05	0.000475373
238756_at	GAS2L3	0.390738	0.00582834	0.0507589	-2.76805	1.11e-05	0.000475499
204017_at	KDELR3	-0.342076	0.000819133	0.0120038	-2.19126	1.11e-05	0.000475499
204029_at	CELSR2	-0.324057	0.000414366	0.00732712	1.69494	1.12e-05	0.000477168
210074_at	CTSV	0.133415	0.0899125	0.326534	1.70922	1.13e-05	0.000479421
201963_at	ACSL1	-0.329162	0.000192371	0.00422913	1.69711	1.13e-05	0.000480564
205565_s_at	FXN	-0.136476	0.0988414	0.345005	-1.53663	1.13e-05	0.000482165
203836_s_at	MAP3K5	-0.183949	0.00980474	0.0742176	-1.54674	1.14e-05	0.000483009
204827_s_at	CCNF	-0.0901939	0.214727	0.526891	-2.83889	1.14e-05	0.000483638
237435_at		-0.338249	0.00924786	0.0710449	2.5675	1.14e-05	0.000483972
230836_at	ST8SIA4	0.0297959	0.580421	0.82712	-3.07653	1.14e-05	0.000483972
212913_at	MSH5-SAPCD1 /// SAPCD1	0.0256641	0.791254	0.925987	-1.53819	1.14e-05	0.000483972
200948_at	MLF2	-0.0230682	0.725633	0.898869	1.65189	1.14e-05	0.000484441
238967_at		-0.0198321	0.77649	0.920146	1.67663	1.14e-05	0.000484441
216026_s_at	POLE	0.190738	0.0256532	0.144522	-1.61884	1.15e-05	0.000485089
202701_at	BMP1	-0.130385	0.0175116	0.110915	2.06717	1.15e-05	0.000485645
216323_x_at	TUBA3C /// TUBA3D	0.00693189	0.92139	0.974787	-1.75665	1.15e-05	0.000485645
210512_s_at	VEGFA	1.27923	8.96e-10	1.91e-06	1.51301	1.15e-05	0.00048638
220974_x_at	SFXN3	-0.175655	0.00699571	0.0581911	-1.84235	1.15e-05	0.000486409
223363_at	PSMG3	0.347426	0.000107595	0.00280801	-1.51311	1.16e-05	0.000486995
205527_s_at	GEMIN4	0.210158	0.00366535	0.0360696	-1.64123	1.16e-05	0.00048725
205142_x_at	ABCD1	0.124036	0.0502242	0.225985	1.49688	1.16e-05	0.00048725
238622_at	RAP2B	-0.068103	0.450432	0.749123	2.30774	1.16e-05	0.00048725
1569144_a_at	CYSRT1	0.0791365	0.192026	0.496667	1.59173	1.16e-05	0.00048725
215068_s_at	FBXL18	0.0126184	0.89998	0.967129	1.74969	1.16e-05	0.00048725
204444_at	KIF11	-0.0188854	0.745969	0.907377	-3.55454	1.17e-05	0.00048725
208956_x_at	DUT	0.0466397	0.353104	0.673128	-2.02949	1.17e-05	0.00048725
218480_at	AGBL5	-0.066034	0.267075	0.588813	1.4996	1.17e-05	0.00048725
221778_at	KDM7A	0.0489491	0.485102	0.770905	1.92819	1.17e-05	0.00048725
203696_s_at	RFC2	0.381766	0.00027446	0.00543355	-1.87413	1.17e-05	0.00048725
238692_at	BTBD11	-0.00985536	0.861066	0.953514	2.8918	1.17e-05	0.00048725
227962_at	ACOX1	-0.125232	0.12825	0.40025	1.49463	1.17e-05	0.00048725
206316_s_at	KNTC1	0.253463	0.000431735	0.00755605	-1.6076	1.17e-05	0.00048725
201753_s_at	ADD3	-0.517296	5.65e-05	0.0017977	-2.1686	1.17e-05	0.00048725
214672_at	TTLL5	-0.329164	0.00230473	0.0257268	-1.52198	1.17e-05	0.00048725
223549_s_at	ESPN	0.00576857	0.947087	0.983084	2.19493	1.17e-05	0.00048725
224129_s_at	DPY30	-0.00366204	0.944484	0.982087	-1.51096	1.17e-05	0.00048725
218205_s_at	MKNK2	0.0616588	0.540999	0.80494	1.538	1.17e-05	0.00048725
226557_at	TTC5	-0.0392743	0.575492	0.824447	-1.90606	1.18e-05	0.00048725
228716_at	THRB	-0.360379	0.000520838	0.00866083	1.51402	1.18e-05	0.00048725
204443_at	ARSA	0.0699005	0.354765	0.674561	1.96828	1.18e-05	0.00048725
218821_at	LOC100652930 /// NPEPL1 /// STX16-NPEPL1	0.128863	0.0609622	0.256566	1.49258	1.18e-05	0.000489544
218032_at	SNN	-0.189071	0.0513765	0.229363	1.65476	1.19e-05	0.000492377
208149_x_at	DDX11	0.476663	6.59e-05	0.00200069	-1.74225	1.19e-05	0.000493374
1557128_at	FAM111B	0.343801	0.0351087	0.178598	-1.76256	1.2e-05	0.000494307
218875_s_at	FBXO5	0.422441	2.22e-06	0.000231894	-2.82249	1.2e-05	0.000496617
218194_at	REXO2	0.00210903	0.971926	0.991539	1.53764	1.2e-05	0.000496946
50965_at	RAB26	-0.434992	5.19e-05	0.00169257	-1.64234	1.21e-05	0.000496946
202446_s_at	PLSCR1	0.482376	0.00598828	0.0518545	-1.67349	1.21e-05	0.000497317
201563_at	SORD	0.241723	0.000900242	0.012838	-2.15533	1.21e-05	0.000497317
204602_at	DKK1	0.402409	1.19e-05	0.000633924	2.01197	1.21e-05	0.00049746
233540_s_at	CDK5RAP2	0.0981562	0.271225	0.593122	-1.60865	1.21e-05	0.000498347
204178_s_at	RBM14	-0.10998	0.178903	0.479227	-1.48435	1.22e-05	0.000499466
201494_at	PRCP	-0.0834478	0.235445	0.552654	-1.50453	1.22e-05	0.000499466
218481_at	EXOSC5	0.131617	0.064946	0.266889	-1.71119	1.22e-05	0.000499509
1555225_at	C1orf43	0.122866	0.374368	0.6909	-1.63096	1.22e-05	0.000499509
214727_at	BRCA2	0.601707	9.58e-06	0.000553508	-3.18304	1.23e-05	0.000502559
205967_at	HIST1H4A /// HIST1H4B /// HIST1H4C /// HIST1H4D /// HIST1H4E /// HIST1H4F /// HIST1H4H /// HIST1H4I /// HIST1H4J /// HIST1H4K /// HIST1H4L /// HIST2H4A /// HIST2H4B /// HIST4H4	0.0840998	0.348305	0.669014	-1.94764	1.23e-05	0.000502627
1554101_a_at	TMTC4	-0.52608	0.00405965	0.0390502	-1.78673	1.23e-05	0.000503089
201487_at	CTSC	-0.326575	0.000481288	0.00817219	-1.9588	1.23e-05	0.00050368
227349_at	HELLS	0.11502	0.256179	0.57695	-2.42951	1.24e-05	0.000504648
203641_s_at	COBLL1	0.0071128	0.938945	0.980788	1.50098	1.24e-05	0.000504648
204735_at	PDE4A	0.0284985	0.686524	0.88083	1.55747	1.24e-05	0.000504648
209667_at	CES2	0.168114	0.00926004	0.0710985	2.27573	1.24e-05	0.000504792
202906_s_at	NBN	0.133105	0.0274335	0.150944	-2.19245	1.24e-05	0.000504792
238116_at	DYNLRB2	-0.132399	0.0484856	0.221252	1.48315	1.24e-05	0.000504792
208345_s_at	POU3F1	0.113995	0.218589	0.532519	3.13709	1.24e-05	0.000505351
219528_s_at	BCL11B	-0.0302754	0.589189	0.830999	-1.89658	1.24e-05	0.000505504
223394_at	SERTAD1	0.655835	2.39e-07	5.99e-05	1.48646	1.25e-05	0.000507782
231195_at	KLRG2	-0.0176399	0.795355	0.927926	1.59335	1.25e-05	0.000508258
206164_at	CLCA2	0.112023	0.214797	0.527015	2.66824	1.25e-05	0.00050831
206140_at	LHX2	0.30274	0.000507481	0.00849296	-1.85741	1.26e-05	0.00050831
222462_s_at	BACE1	-0.117021	0.10591	0.359755	1.47721	1.26e-05	0.000509898
225666_at	TMTC4	-0.271245	0.000871713	0.0125513	-1.62209	1.26e-05	0.000510007
228081_at	CCNG2	-0.236278	0.0166558	0.107111	1.5904	1.26e-05	0.000510347
212034_s_at	EXOC7	0.108374	0.2276	0.543954	1.74348	1.26e-05	0.000510347
212639_x_at	TUBA1B	0.0595082	0.273817	0.595933	-2.18294	1.26e-05	0.000510361
221652_s_at	ASUN	0.136341	0.0354987	0.179945	-1.48155	1.27e-05	0.000510361
218866_s_at	POLR3K	0.453748	2.81e-06	0.000265835	-1.76936	1.27e-05	0.000510361
209053_s_at	WHSC1	0.242615	0.00165296	0.0200301	-1.53085	1.27e-05	0.000511488
201752_s_at	ADD3	-0.320994	0.000902994	0.0128738	-1.66822	1.27e-05	0.000511556
205398_s_at	SMAD3	0.0740636	0.332507	0.655011	1.47364	1.28e-05	0.000513651
238647_at	C14orf28	-0.26442	0.0240685	0.138005	1.52652	1.28e-05	0.000513828
221882_s_at	TMEM8A	-0.0261884	0.790238	0.925425	1.82203	1.28e-05	0.000514177
203855_at	WDR47	0.0599173	0.517602	0.790457	2.20195	1.28e-05	0.000514177
228711_at	LOC101929740 /// ZNF37A	0.0453632	0.620159	0.847265	1.5107	1.29e-05	0.000514771
209846_s_at	BTN3A2	-0.339834	0.000407691	0.00724659	-2.05861	1.29e-05	0.000514771
227501_at		-0.117454	0.180136	0.48107	1.50449	1.29e-05	0.000514771
219938_s_at	PSTPIP2	0.0406655	0.668974	0.872416	1.58927	1.29e-05	0.000514947
213115_at	ATG4A	-0.204777	0.00274816	0.0293353	1.63706	1.29e-05	0.000514999
210778_s_at	MIR4800 /// MXD4	-0.119597	0.438008	0.740329	1.86109	1.3e-05	0.000517759
204492_at	ARHGAP11A	-0.0874464	0.38612	0.700431	-2.14949	1.3e-05	0.000517759
204966_at	BAI2	-0.0158577	0.835364	0.943276	1.47462	1.3e-05	0.000519015
202855_s_at	MIR6787 /// SLC16A3	0.038421	0.452637	0.750757	-1.64671	1.31e-05	0.000520414
214033_at	ABCC6 /// ABCC6P1 /// ABCC6P2 /// LOC101930322	-0.0271554	0.664865	0.870198	-2.08592	1.31e-05	0.000520695
216468_s_at	ZNF682	-0.0336123	0.628112	0.851195	2.1604	1.31e-05	0.000520695
212290_at	SLC7A1	0.268383	0.00170227	0.0204643	-2.14364	1.31e-05	0.000520695
221558_s_at	LEF1	0.0108029	0.851665	0.949939	-1.96087	1.31e-05	0.000520695
213452_at	ZNF184	0.56953	6.32e-06	0.000428382	-1.9688	1.32e-05	0.000523089
206499_s_at	RCC1	0.139391	0.0214852	0.127616	-1.48686	1.32e-05	0.000524469
214086_s_at	PARP2	0.253307	0.00583563	0.050782	-2.10957	1.33e-05	0.000525213
237298_at	FLJ26850	-0.0109705	0.904209	0.968603	2.24654	1.33e-05	0.000525213
218138_at	MKKS	0.10015	0.0741087	0.289379	-1.49735	1.34e-05	0.000529011
227420_at	TNFAIP8L1	-0.456266	2.97e-06	0.000274409	-2.47515	1.34e-05	0.0005307
205284_at	URB2	0.364958	4.48e-05	0.00153979	-1.54673	1.35e-05	0.000532914
218526_s_at	RANGRF	0.0254044	0.630915	0.852624	-1.61399	1.35e-05	0.000533447
201625_s_at	INSIG1	-0.834587	1.34e-05	0.000682808	-1.92903	1.35e-05	0.000533447
229661_at	SALL4	-0.0307364	0.682122	0.878564	-1.51274	1.35e-05	0.000533447
218704_at	RNF43	0.0616494	0.41986	0.726312	-1.63382	1.36e-05	0.0005341
204589_at	NUAK1	0.160712	0.0930214	0.333448	1.52288	1.36e-05	0.0005341
218960_at	TMPRSS4	0.0402147	0.581394	0.827589	-1.4983	1.36e-05	0.0005342
211552_s_at	ALDH4A1	-0.166736	0.011197	0.0815282	1.47329	1.37e-05	0.000537399
226808_at	ZNF862	-0.13132	0.0869762	0.320274	1.47216	1.37e-05	0.000537399
213378_s_at	DDX11 /// DDX12P /// LOC642846	0.269498	0.000426691	0.00749017	-1.87789	1.37e-05	0.000537624
214500_at	H2AFY	-0.0663121	0.47706	0.76645	1.49669	1.37e-05	0.000537624
202898_at	SDC3	-0.248655	0.0021628	0.0245181	2.77188	1.37e-05	0.000537624
220176_at	NUBPL	-0.473068	7.15e-06	0.000461647	-1.67568	1.37e-05	0.000537624
227523_s_at	PHF20L1	0.428526	0.000117613	0.00300071	1.48877	1.37e-05	0.000537624
215440_s_at	BEX4	0.202607	0.0127117	0.0889444	1.8906	1.37e-05	0.000537624
1555888_at	KB-431C1.4	-0.0740882	0.371772	0.688362	1.4525	1.38e-05	0.000537624
227350_at	HELLS	0.139476	0.0665223	0.27092	-2.19514	1.38e-05	0.000537624
225202_at	RHOBTB3	-0.112377	0.190273	0.494236	-1.58358	1.38e-05	0.000537803
212563_at	BOP1 /// MIR7112	0.33553	0.00082178	0.0120361	-1.56918	1.38e-05	0.0005384
1556211_a_at		-0.138173	0.0682131	0.27508	-1.66462	1.38e-05	0.0005384
228835_at	RP4-758J24.5	-0.0126453	0.79291	0.926887	2.02545	1.38e-05	0.0005384
203257_s_at	C11orf49	-0.369132	8.54e-06	0.000523814	-1.91575	1.38e-05	0.0005384
205631_at	KIAA0586	0.0279661	0.699337	0.887141	-1.56794	1.39e-05	0.000539715
226124_at	ZFP90	0.331864	2.02e-05	0.000908371	1.67475	1.39e-05	0.000539931
242794_at	MAML3	-0.519363	5.24e-05	0.00170317	-1.98675	1.39e-05	0.000540413
209709_s_at	HMMR	-0.0967445	0.223472	0.538608	-2.06848	1.39e-05	0.000540413
208787_at	MRPL3	-0.0443045	0.410239	0.719666	-1.57639	1.39e-05	0.000540641
216952_s_at	LMNB2	0.0833337	0.23185	0.548856	-1.56643	1.39e-05	0.000540641
222668_at	KCTD15	0.182754	0.0146481	0.0981594	-1.95732	1.4e-05	0.000540984
203414_at	MMD	0.305354	0.00612301	0.0527122	-1.51705	1.4e-05	0.000541251
209217_s_at	WDR45	0.101972	0.154535	0.443179	1.49731	1.4e-05	0.000542725
244519_at	ASXL1	-0.20153	0.0122145	0.0863272	-2.03648	1.4e-05	0.000542725
222608_s_at	ANLN	-0.355937	9.56e-05	0.00258712	-3.56989	1.41e-05	0.000542821
212110_at	SLC39A14	0.307454	0.00059801	0.00954355	-1.84316	1.41e-05	0.000542821
212071_s_at	SPTBN1	0.0414481	0.480411	0.768498	-1.77632	1.41e-05	0.000543501
1553540_a_at	SLC29A2	0.0105525	0.909303	0.970412	-1.71817	1.41e-05	0.000543938
230142_s_at	CIRBP	0.788616	2.42e-07	6.02e-05	1.69731	1.41e-05	0.000544151
1557638_at		-0.0194769	0.812245	0.934681	1.60998	1.41e-05	0.000544151
202633_at	TOPBP1	0.305085	9.65e-05	0.0025997	-1.59063	1.42e-05	0.000546245
1569868_s_at	EME2	-0.0572068	0.339832	0.661506	1.44691	1.42e-05	0.000547061
213509_x_at	CES2	0.110999	0.0993065	0.346186	1.6704	1.42e-05	0.000547061
243088_at		0.0146302	0.821025	0.938372	1.95622	1.43e-05	0.000547406
211569_s_at	HADH	-0.00379802	0.949057	0.983746	-1.57947	1.43e-05	0.0005476
218435_at	DNAJC15	-0.158556	0.00282196	0.0299244	-1.4644	1.43e-05	0.000548885
207746_at	POLQ	-0.0741851	0.352037	0.672264	-1.45359	1.43e-05	0.000548885
226577_at	PSEN1	-0.0663311	0.343002	0.664174	1.48569	1.43e-05	0.000548885
213088_s_at	DNAJC9	0.566866	6.22e-09	5.87e-06	-1.52021	1.44e-05	0.000550872
221922_at	GPSM2	-0.261563	0.000677541	0.0104284	-2.32106	1.44e-05	0.000550872
209018_s_at	PINK1	-0.135687	0.0457477	0.213158	2.0516	1.44e-05	0.000551793
227964_at	FRMD8	0.00023197	0.996861	0.999198	1.65907	1.45e-05	0.000552124
200762_at	DPYSL2	-0.379197	8.34e-05	0.00234917	-3.70464	1.45e-05	0.000552337
208370_s_at	RCAN1	0.804245	8.05e-07	0.000117426	1.56687	1.45e-05	0.000552375
1559667_at	RP11-83N9.5	-0.0046884	0.966172	0.989964	1.70697	1.45e-05	0.000552375
236124_at	LOC153546	0.382453	0.00601443	0.0520068	1.51642	1.45e-05	0.000552375
238816_at	PSEN1	-0.0790146	0.473085	0.763976	1.46278	1.45e-05	0.000552375
232112_at	RALGPS2	-0.0945052	0.234993	0.552256	-1.93563	1.45e-05	0.000552375
201150_s_at	TIMP3	-0.312622	7.17e-05	0.00212185	2.41427	1.45e-05	0.000552384
230823_at		0.0730829	0.331753	0.654374	1.47469	1.46e-05	0.0005549
221045_s_at	PER3	0.0229309	0.778791	0.921	-1.6065	1.47e-05	0.000556229
218397_at	FANCL	0.00615867	0.920316	0.974222	-1.53727	1.47e-05	0.000556671
213497_at	ABTB2	0.415019	3.18e-05	0.00123394	1.4708	1.47e-05	0.000556914
212063_at	CD44	-0.0842125	0.132829	0.407887	-2.506	1.47e-05	0.000557251
218383_at	HAUS4 /// MIR4707	0.147644	0.0324649	0.169307	-1.4983	1.47e-05	0.000557494
200985_s_at	CD59	-0.125844	0.0324628	0.169307	1.55627	1.47e-05	0.000557494
209811_at	CASP2	0.138298	0.174913	0.473552	-1.46169	1.48e-05	0.000557588
207438_s_at	SNUPN	-0.230107	0.0207275	0.124611	-1.44862	1.48e-05	0.000557758
225174_at	DNAJC10	-0.147709	0.0403556	0.196073	-1.53185	1.48e-05	0.000557758
208212_s_at	ALK	0.0487565	0.421138	0.727294	1.46864	1.48e-05	0.000557758
201554_x_at	GYG1	0.215616	0.0005747	0.00927989	1.51438	1.48e-05	0.000558528
208672_s_at	SRSF3	0.0961784	0.108739	0.365371	-1.48498	1.48e-05	0.000558528
221058_s_at	CKLF	0.127767	0.0852125	0.315928	-1.85175	1.49e-05	0.000559872
202935_s_at	SOX9	0.523526	0.00513992	0.0463315	3.33845	1.49e-05	0.000560476
205031_at	EFNB3	0.00128718	0.990522	0.997381	-1.82287	1.49e-05	0.000561005
203405_at	PSMG1	0.282151	0.000106615	0.00279175	-1.98441	1.49e-05	0.000561005
236080_at	LOC100507670	0.0991272	0.264325	0.585858	1.783	1.5e-05	0.000561079
227823_at	RGAG4	0.136778	0.0588655	0.251075	1.48311	1.5e-05	0.000564205
222511_x_at	FAF1	-0.0729953	0.541609	0.805233	-1.67946	1.51e-05	0.000564288
203576_at	BCAT2	-0.0111557	0.85096	0.949617	-2.143	1.51e-05	0.000564471
211967_at	TMEM123	-0.143378	0.0333265	0.172305	-1.72331	1.51e-05	0.000565653
207590_s_at	CENPI	0.0488999	0.603963	0.838838	-2.82812	1.51e-05	0.00056624
218717_s_at	LEPREL1	-0.267846	0.000392376	0.00702462	3.299	1.52e-05	0.000567108
221703_at	BRIP1	0.135685	0.14925	0.434563	-3.98991	1.52e-05	0.000567108
228401_at	ATAD2	0.501998	3.26e-06	0.000289422	-2.86491	1.52e-05	0.00056711
208593_x_at	CRHR1	0.0441306	0.560329	0.816263	2.0802	1.52e-05	0.000567115
224996_at	ASPH	-0.608457	4.84e-05	0.00161623	-2.03364	1.52e-05	0.000567407
212035_s_at	EXOC7	0.0894662	0.208746	0.51883	1.50435	1.52e-05	0.000567407
202713_s_at	KIAA0391 /// PSMA6	-0.338939	0.000478298	0.00813405	-1.44182	1.53e-05	0.000567407
208765_s_at	HNRNPR	0.0618185	0.322793	0.646266	-1.47188	1.53e-05	0.000567407
204730_at	RIMS3	-0.231921	0.0652348	0.267728	1.55204	1.53e-05	0.000567648
213280_at	RAP1GAP2	0.207606	0.0606649	0.255989	-1.70428	1.53e-05	0.000567648
202351_at	ITGAV	-0.373296	0.000126692	0.00317748	1.43293	1.53e-05	0.000567648
200687_s_at	SF3B3	0.0291168	0.57403	0.823861	-1.49193	1.53e-05	0.000567656
225263_at	HS6ST1	-0.274212	0.00108598	0.0147959	1.5517	1.53e-05	0.000567656
222154_s_at	SPATS2L	0.023251	0.658861	0.866943	1.47832	1.54e-05	0.000568822
209461_x_at	WDR18	-0.0663708	0.400155	0.711565	-1.54125	1.54e-05	0.000570083
235698_at	ZFP90	0.491544	0.000110023	0.00285502	1.73445	1.54e-05	0.000570083
226857_at	ARHGEF19	0.294412	0.00217299	0.0245927	-1.60517	1.54e-05	0.000570083
221824_s_at	2008-03-01	-0.245691	0.00260716	0.0281548	1.61737	1.54e-05	0.000570083
226433_at	RNF157	0.0401654	0.700708	0.88786	-1.85477	1.55e-05	0.000570083
218897_at	TMEM177	0.0116183	0.858048	0.952294	-1.72916	1.55e-05	0.000570083
202468_s_at	CTNNAL1	-0.0452353	0.460419	0.756086	-1.49791	1.55e-05	0.000570083
1555943_at	PGAM5	0.132214	0.106999	0.361768	-1.48521	1.55e-05	0.000570083
202131_s_at	RIOK3	0.111932	0.277538	0.599968	1.43563	1.55e-05	0.00057051
212077_at	CALD1	-0.230186	0.00144101	0.0180871	2.48973	1.55e-05	0.00057051
232035_at	HIST1H4H	-0.0166966	0.78346	0.923083	1.94101	1.55e-05	0.00057051
56256_at	SIDT2	-0.334846	0.000224186	0.00470351	1.84256	1.55e-05	0.00057051
41037_at	TEAD4	0.354598	0.000244548	0.00500025	-2.19289	1.55e-05	0.00057051
1053_at	RFC2	0.412484	7.73e-06	0.000490505	-1.78948	1.56e-05	0.000571382
219752_at	RASAL1	0.00742221	0.890098	0.963966	2.62394	1.56e-05	0.000571729
229815_at	TMEM161B-AS1	-0.542959	0.000569191	0.00921492	-1.75297	1.57e-05	0.000574238
236513_at	PRELID2	-0.0109473	0.883881	0.961787	-1.81154	1.57e-05	0.000576318
227438_at	ALPK1	-0.0908111	0.385582	0.700133	-1.49718	1.58e-05	0.000577739
225307_at	ZNF511	-0.000306886	0.996766	0.999123	-1.588	1.58e-05	0.000577739
209081_s_at	COL18A1	-0.254001	0.00869654	0.0680818	1.50635	1.58e-05	0.000577739
227084_at	DTNA	-0.139489	0.0780644	0.299269	-1.63276	1.58e-05	0.000577739
232816_s_at	DDX11	0.201191	0.00554428	0.0489161	-1.75659	1.58e-05	0.000577739
219787_s_at	ECT2	-0.101802	0.108785	0.36543	-1.9573	1.59e-05	0.000578352
200692_s_at	HSPA9	0.460935	5.12e-05	0.00167804	-1.47614	1.59e-05	0.000578352
223345_at	HDAC8	-0.373509	0.00643233	0.0546608	-2.18218	1.59e-05	0.000579765
221500_s_at	STX16	0.0159966	0.780864	0.921871	1.47839	1.6e-05	0.000580931
204822_at	TTK	-0.112835	0.101086	0.349781	-3.41292	1.6e-05	0.000580931
200752_s_at	CAPN1	-0.149078	0.0268463	0.148865	1.48776	1.6e-05	0.000580931
201968_s_at	PGM1	-0.311188	0.000188267	0.00416571	-1.44229	1.6e-05	0.000580931
205377_s_at	ACHE	0.142401	0.0632168	0.262284	3.07353	1.6e-05	0.00058108
214095_at	SHMT2	0.309237	7.16e-05	0.0021197	-1.66808	1.6e-05	0.00058108
205678_at	AP3B2	0.161541	0.00974847	0.0739043	2.74779	1.6e-05	0.00058131
203256_at	CDH3	0.0264831	0.746716	0.907771	1.44443	1.61e-05	0.000582841
225707_at	ARL6IP6	0.116668	0.144394	0.42672	-1.65857	1.61e-05	0.000583219
219295_s_at	PCOLCE2	-0.0572489	0.281929	0.604442	-1.67158	1.61e-05	0.000583287
226817_at	DSC2	0.00861985	0.897305	0.966092	1.56577	1.61e-05	0.000583552
221685_s_at	SPDL1	-0.0661648	0.259559	0.580376	-1.47503	1.61e-05	0.000583552
208885_at	LCP1	0.112001	0.227675	0.544037	-1.90229	1.62e-05	0.000584555
36564_at	RNF19B	0.289012	0.00135972	0.0173861	2.48348	1.62e-05	0.000584555
201286_at	SDC1	0.158277	0.0209361	0.125509	1.97067	1.62e-05	0.000584555
207011_s_at	PTK7	-0.00845161	0.874675	0.957778	1.49711	1.62e-05	0.000584555
41858_at	PGAP2	-0.176058	0.00716903	0.059261	-1.54504	1.62e-05	0.000584555
1554830_a_at	STEAP3	-0.191317	0.0615625	0.258166	2.15283	1.63e-05	0.000585175
208683_at	CAPN2	-0.189192	0.00224276	0.0251792	2.28809	1.63e-05	0.000586659
219260_s_at	ELP5	0.00926658	0.892002	0.964334	-1.78237	1.63e-05	0.000586831
202807_s_at	TOM1	-0.00869737	0.896038	0.965763	-1.4559	1.63e-05	0.000586831
205806_at	ROM1	0.122722	0.119495	0.384929	1.99279	1.63e-05	0.000586831
224448_s_at	MIR3934 /// UQCC2	0.0512601	0.445241	0.745519	-1.41124	1.64e-05	0.000586839
1554980_a_at	ATF3	1.50465	5.32e-07	9.15e-05	1.92395	1.64e-05	0.00058696
204629_at	PARVB	-0.0562371	0.443839	0.744253	-1.55531	1.64e-05	0.00058696
200907_s_at	PALLD	0.15315	0.0806674	0.305522	-2.4064	1.65e-05	0.000589567
223380_s_at	LATS2	0.275065	0.159944	0.451958	2.20272	1.65e-05	0.000589567
208289_s_at	EI24	-0.132177	0.0253878	0.143486	1.64634	1.65e-05	0.000590242
209067_s_at	HNRNPDL	-0.313079	0.000710425	0.0107926	-1.43481	1.65e-05	0.000590242
226509_at	ZNF641	-0.0250649	0.64245	0.859074	1.44163	1.65e-05	0.000590766
223469_at	PGPEP1	0.0959808	0.129451	0.402212	2.76416	1.66e-05	0.000590766
218893_at	ISOC2	-0.199023	0.0124239	0.0874681	-2.09752	1.66e-05	0.000591189
227904_at	AZI2	0.113703	0.0833797	0.311584	-1.50647	1.66e-05	0.000591435
201028_s_at	CD99	-0.108112	0.128336	0.400329	-1.72884	1.66e-05	0.000592646
209100_at	IFRD2	0.372437	0.000415657	0.0073452	-1.46978	1.67e-05	0.000592754
229569_at	RP1-193H18.2	-0.154225	0.0534142	0.235727	-1.5228	1.67e-05	0.000592754
216194_s_at	TBCB	-0.0319604	0.671382	0.873657	-1.49827	1.67e-05	0.000592754
208081_s_at	ZNF442	0.104271	0.0453168	0.211859	1.71497	1.67e-05	0.000592754
202872_at	ATP6V1C1	0.407849	0.000678394	0.0104335	1.59939	1.67e-05	0.000593904
206794_at	ERBB4	0.0521216	0.622199	0.848347	-1.81898	1.68e-05	0.000594735
206506_s_at	SUPT3H	-0.428676	0.000191182	0.00421347	-1.54938	1.68e-05	0.000594735
203314_at	GTPBP6	-0.0062032	0.917007	0.973018	-1.46814	1.68e-05	0.000595224
206153_at	CYP4F11	0.026803	0.706566	0.890504	-1.49621	1.69e-05	0.00059761
219217_at	NARS2	0.119097	0.0259498	0.145459	-1.48145	1.69e-05	0.00059761
218594_at	HEATR1	-0.015044	0.774851	0.919699	-1.40368	1.69e-05	0.000598328
217010_s_at	CDC25C	0.0883361	0.205786	0.515262	-2.47014	1.69e-05	0.000598342
212692_s_at	LRBA	-0.419597	9.62e-06	0.000555151	-1.45783	1.7e-05	0.000598764
218081_at	C20orf27	0.104446	0.187371	0.490614	-1.74974	1.7e-05	0.00060031
218399_s_at	CDCA4	0.365652	4.7e-06	0.000353159	-1.42372	1.7e-05	0.000600318
226882_x_at	WDR4	0.16192	0.0605854	0.255792	-1.97637	1.7e-05	0.000600331
1562966_at	KIAA1217	0.0264984	0.73922	0.9049	1.64767	1.7e-05	0.000600331
224657_at	ERRFI1	0.509631	1.48e-06	0.000173771	1.41694	1.71e-05	0.000602692
232740_at	MCM3AP-AS1	-0.0405053	0.646833	0.861426	-1.63436	1.72e-05	0.000603594
238725_at	IRF1	1.06174	2.46e-05	0.00103733	1.49666	1.72e-05	0.000603853
218561_s_at	LYRM4	-0.378209	2.73e-05	0.00111148	-1.43509	1.72e-05	0.000603853
37860_at	ZNF337	-0.118473	0.0394586	0.192745	1.61146	1.72e-05	0.000604005
243948_at	ZC3H14	0.183435	0.0628224	0.261362	1.87918	1.72e-05	0.000604005
225957_at	CREBRF	0.166716	0.0589392	0.251197	2.17673	1.72e-05	0.000604005
202246_s_at	CDK4	0.238514	0.00114139	0.0153294	-1.39905	1.72e-05	0.000604005
222594_s_at	SPATS2	0.167657	0.0392359	0.192018	-1.47355	1.73e-05	0.000605466
230006_s_at	SVIP	0.0570728	0.440035	0.741482	-2.3661	1.73e-05	0.000605676
212799_at	STX6	0.110669	0.173095	0.471352	1.47778	1.74e-05	0.000607461
204224_s_at	GCH1	0.173617	0.158364	0.449702	1.7814	1.74e-05	0.000608018
59437_at	C9orf116	-0.0751973	0.288997	0.611893	-1.44989	1.74e-05	0.000608018
219076_s_at	PXMP2	-0.136011	0.0795983	0.302915	-1.53728	1.74e-05	0.000608018
208190_s_at	LSR	0.169307	0.0825371	0.309791	1.66047	1.74e-05	0.000608018
201804_x_at	TBCB	-0.0477089	0.338465	0.660417	-1.55251	1.74e-05	0.000608018
212955_s_at	POLR2I	-0.00225572	0.969011	0.990793	-1.41286	1.75e-05	0.000610701
209980_s_at	MIR6778 /// SHMT1	0.110947	0.104298	0.356537	-1.91486	1.76e-05	0.000611509
200923_at	LGALS3BP	0.0483085	0.587337	0.830506	-1.94223	1.76e-05	0.000611509
204039_at	CEBPA	0.119987	0.0993327	0.346253	1.6618	1.76e-05	0.000611509
206374_at	DUSP8 /// LOC101927562	0.610203	3.56e-06	0.000301407	1.80035	1.76e-05	0.000612826
214366_s_at	ALOX5	0.111401	0.0832998	0.311456	1.56562	1.76e-05	0.000612826
202153_s_at	NUP62	0.345066	9.56e-06	0.000553159	-1.5191	1.77e-05	0.000613684
223249_at	CLDN12	-0.145696	0.0724728	0.285481	-2.0047	1.77e-05	0.000613958
201476_s_at	RRM1	0.452679	4.53e-06	0.00034672	-1.43103	1.77e-05	0.000614117
214760_at	ZNF337	0.0273306	0.695043	0.885125	1.47769	1.78e-05	0.000615822
201756_at	RPA2	0.577097	2.47e-08	1.37e-05	-1.39325	1.78e-05	0.000616671
228485_s_at	SLC44A1	-0.151965	0.281451	0.604033	-1.50086	1.78e-05	0.000616711
226075_at	SPSB1	0.0519505	0.581548	0.827658	1.98508	1.78e-05	0.000616711
226829_at	AFAP1L2	0.0829673	0.207725	0.517773	-2.76529	1.79e-05	0.000619734
227544_at	TMEM229B	-0.169298	0.0297159	0.159787	1.79654	1.79e-05	0.000619734
214877_at	CDKAL1	-0.181484	0.0095645	0.0728226	-1.97414	1.8e-05	0.000621001
225042_s_at	CSRNP2	0.169088	0.0230757	0.13392	1.42717	1.8e-05	0.000621001
217080_s_at	HOMER2	0.0375036	0.574186	0.82387	-2.00327	1.8e-05	0.000621713
203821_at	HBEGF	1.78487	3.06e-07	6.7e-05	2.53704	1.81e-05	0.000622383
209180_at	RABGGTB	0.317919	6.32e-05	0.0019411	-1.39292	1.81e-05	0.000622383
209075_s_at	ISCU	-0.0542291	0.317446	0.641595	1.51083	1.81e-05	0.000623724
239148_at	MARVELD3	0.0952742	0.194729	0.500569	1.45808	1.81e-05	0.000623724
239536_at		-0.0277332	0.629109	0.851679	2.86605	1.82e-05	0.000624001
212403_at	UBE3B	-0.117595	0.108126	0.364093	1.57958	1.82e-05	0.000624144
218595_s_at	HEATR1	-0.0143115	0.810669	0.934185	-1.3974	1.82e-05	0.000625955
227755_at	ERN1	0.740969	0.000465402	0.00799179	1.39099	1.82e-05	0.000625955
227550_at	GFRA1	-0.595774	9e-07	0.000126207	-1.46764	1.83e-05	0.000627638
237043_at		-0.0303043	0.75441	0.910931	1.56688	1.83e-05	0.000628513
217373_x_at	MDM2	0.0800454	0.218192	0.532021	2.10781	1.84e-05	0.000628628
203152_at	MRPL40	-0.0569651	0.321776	0.64512	-1.44824	1.85e-05	0.00063053
201196_s_at	AMD1	0.163953	0.0490486	0.222865	-1.3842	1.85e-05	0.00063053
203658_at	SLC25A20	-0.265576	0.000382501	0.0068907	1.44029	1.85e-05	0.00063053
204149_s_at	GSTM4	-0.0803976	0.518275	0.791085	-2.43301	1.85e-05	0.00063053
220161_s_at	EPB41L4B	0.0843652	0.261663	0.582578	1.46942	1.85e-05	0.000630568
208997_s_at	UCP2	0.00760603	0.900421	0.967283	1.40008	1.85e-05	0.00063118
214053_at	ERBB4	-0.18921	0.146951	0.430826	-2.98802	1.86e-05	0.000633652
204958_at	PLK3	0.624716	1.24e-06	0.000156699	3.43573	1.87e-05	0.000636644
215773_x_at	PARP2	0.179365	0.0160528	0.104435	-1.52948	1.87e-05	0.000637363
242584_at	FAM161A	0.417812	0.000428703	0.00751743	-2.74445	1.87e-05	0.000637363
209006_s_at	LOC101928189 /// RSRP1	-0.27011	0.00317512	0.0325825	1.76593	1.88e-05	0.000637363
201169_s_at	BHLHE40	0.294224	0.0269421	0.149201	1.38585	1.88e-05	0.000637363
204092_s_at	AURKA	-0.289656	0.000381756	0.00688635	-1.58777	1.88e-05	0.000637363
203210_s_at	RFC5	0.334298	4.05e-05	0.00144523	-1.43723	1.88e-05	0.000637363
239443_at	PCDHB6	-0.0707287	0.398534	0.710317	-3.00752	1.89e-05	0.000639379
219562_at	RAB26	-0.588488	5.98e-08	2.4e-05	-1.65395	1.89e-05	0.000639558
211275_s_at	GYG1	0.143053	0.0120296	0.0854874	1.38499	1.89e-05	0.000640325
226791_at	KIFC2	0.149724	0.0259614	0.145509	2.24324	1.9e-05	0.000643314
202130_at	RIOK3	0.241061	0.00621473	0.0533004	1.407	1.9e-05	0.000644508
215537_x_at	DDAH2	0.0412005	0.649735	0.862491	-2.28027	1.92e-05	0.000647467
230085_at	PDK3	0.0610658	0.609742	0.842171	-1.46951	1.92e-05	0.000647467
227975_at	GPRIN1	0.155039	0.0439728	0.207959	-1.40153	1.92e-05	0.000647676
218710_at	TTC27	-0.251166	0.00611577	0.0526583	-1.40078	1.92e-05	0.000647676
225637_at	DEF8	0.249793	0.00658413	0.055605	1.37572	1.92e-05	0.000648383
223849_s_at	MOV10	-0.0471744	0.538001	0.802893	1.39609	1.93e-05	0.000648842
201855_s_at	ATMIN	-0.0414521	0.451717	0.750013	1.38891	1.93e-05	0.000648842
214775_at	N4BP3	0.0521716	0.531684	0.799302	1.54713	1.93e-05	0.000648842
207425_s_at	2009-09-01	-0.101296	0.112515	0.372292	1.62537	1.93e-05	0.000648842
209561_at	THBS3	-0.037364	0.674538	0.875083	1.37323	1.93e-05	0.000648842
221864_at	ORAI3	0.000910051	0.989294	0.997172	2.06878	1.93e-05	0.000648842
210425_x_at	GOLGA8A /// GOLGA8B /// LOC101930583	-0.0484992	0.48438	0.770441	1.50974	1.93e-05	0.000648842
219320_at	MYO19	0.271155	0.00015948	0.00371204	-1.72955	1.93e-05	0.000648842
201381_x_at	CACYBP	-0.0570252	0.312919	0.637177	-1.38475	1.94e-05	0.000648842
218984_at	PUS7	0.257257	0.00015607	0.00365759	-1.44411	1.94e-05	0.000648842
225224_at	NOL4L	-0.371302	9.07e-05	0.00249959	1.7264	1.94e-05	0.000648842
238649_at	PITPNC1	-0.0933447	0.370977	0.687724	1.80682	1.94e-05	0.000648842
203535_at	S100A9	-0.107014	0.118411	0.383131	3.07757	1.94e-05	0.000648842
220659_s_at	C7orf43	0.127798	0.0797291	0.303248	1.51423	1.94e-05	0.000648842
231115_at	POLH	-0.121931	0.257925	0.578766	2.994	1.95e-05	0.000651155
209545_s_at	RIPK2	0.693847	2.89e-05	0.00115643	-1.38001	1.95e-05	0.000652295
204526_s_at	TBC1D8	-0.246038	0.000569328	0.00921492	1.64121	1.95e-05	0.000652295
210180_s_at	TRA2B	0.0165909	0.883613	0.961691	-1.94755	1.96e-05	0.00065293
1557353_at		0.0954682	0.231975	0.549024	2.85139	1.96e-05	0.00065293
208673_s_at	SRSF3	-0.0655198	0.355337	0.675007	-1.53448	1.96e-05	0.00065293
220865_s_at	PDSS1	0.370257	1.61e-05	0.0007743	-1.49127	1.96e-05	0.00065293
1558249_s_at	STX16	0.126423	0.119925	0.385521	1.4255	1.96e-05	0.00065293
227379_at	MBOAT1	-0.166617	0.0178332	0.112344	-1.61837	1.96e-05	0.00065293
209433_s_at	PPAT	0.190195	0.00379121	0.0370482	-1.46228	1.96e-05	0.00065293
210400_at	GRIN2C	-0.0079181	0.907461	0.969769	2.67448	1.97e-05	0.000653184
201034_at	ADD3	-0.397284	0.000162462	0.00376573	-2.1614	1.97e-05	0.000653202
216620_s_at	ARHGEF10	-0.0858592	0.174505	0.47315	-1.74838	1.97e-05	0.000653202
1569086_at	C19orf83	-0.0976397	0.345751	0.666524	3.30356	1.97e-05	0.000653202
227847_at	EPM2AIP1	-0.358735	0.0002164	0.00460368	1.54995	1.97e-05	0.000653202
200924_s_at	SLC3A2	0.571248	1.31e-05	0.000675518	1.38018	1.97e-05	0.000653202
211543_s_at	GRK6	-0.105805	0.367899	0.685097	-1.40621	1.98e-05	0.000654598
211028_s_at	KHK	0.03311	0.584837	0.829383	-1.4398	1.98e-05	0.000654652
202641_at	ARL3	-0.132957	0.0531905	0.235043	-1.50255	1.98e-05	0.000654652
217025_s_at	DBN1	0.0526566	0.356886	0.676094	-1.40697	1.98e-05	0.000654794
234944_s_at	MTFR2	0.67372	5.57e-06	0.000395384	-2.09452	1.99e-05	0.000657627
229521_at	CCDC71L	0.542464	5.85e-05	0.00184317	1.42676	2e-05	0.000657913
203721_s_at	UTP18	-0.00218594	0.964576	0.989225	-1.68452	2e-05	0.000657913
219161_s_at	CKLF /// CKLF-CMTM1	-0.0126803	0.823506	0.939238	-1.80309	2e-05	0.000659957
1554438_at	KIAA1217	0.0646684	0.356471	0.675753	1.48337	2e-05	0.000659957
210493_s_at	LOC101928198 /// MFAP3L	-0.0113265	0.877027	0.958943	1.47908	2.01e-05	0.000659957
206284_x_at	CLTB	0.0362888	0.582173	0.827904	1.56751	2.01e-05	0.000659957
202949_s_at	FHL2	0.343524	9.99e-06	0.000570248	1.85835	2.01e-05	0.000659957
238320_at	MIR612 /// NEAT1	-0.0904098	0.3037	0.627377	1.82352	2.01e-05	0.000659957
203680_at	PRKAR2B	-0.153064	0.187888	0.491137	-2.18612	2.01e-05	0.000659957
1554489_a_at	CEP70	-0.284497	0.00153833	0.0189775	-2.09461	2.01e-05	0.000659957
203309_s_at	HPS1	0.0217077	0.740325	0.905235	1.5677	2.01e-05	0.000659957
220547_s_at	FAM35A	-0.125824	0.052886	0.234161	-1.41693	2.01e-05	0.000660344
224504_s_at	BUD13	0.225423	0.00061617	0.00972268	-1.38249	2.02e-05	0.00066047
223758_s_at	GTF2H2 /// GTF2H2B /// GTF2H2C	0.242601	0.00318459	0.0326674	-1.38853	2.02e-05	0.000661092
202752_x_at	SLC7A8	-0.0289449	0.728956	0.900001	1.44887	2.02e-05	0.000661143
227811_at	FGD3	-0.124882	0.125885	0.396324	1.41539	2.02e-05	0.00066149
218027_at	MRPL15	0.316207	4.64e-05	0.00157045	-1.38659	2.03e-05	0.000662174
212954_at	DYRK4	-0.160112	0.0408028	0.197599	-1.3679	2.03e-05	0.000662247
1558152_at	LOC100131262	-0.0284988	0.631006	0.852624	-1.56976	2.03e-05	0.00066373
209711_at	SLC35D1	0.120131	0.107525	0.362815	1.44069	2.03e-05	0.00066373
225297_at	HAUS1	-0.0433198	0.523948	0.794451	-1.60426	2.04e-05	0.000664217
206557_at	ZNF702P	-0.0231393	0.814973	0.93562	2.41219	2.04e-05	0.000664564
202431_s_at	MYC	1.20754	8.65e-10	1.91e-06	-1.35769	2.04e-05	0.000664591
228614_at	LINC00116	0.0547589	0.321425	0.644954	-1.42167	2.05e-05	0.000666098
244242_at	LOC101929761	0.178318	0.0508896	0.227859	1.61516	2.06e-05	0.000668405
36499_at	CELSR2	-0.316926	0.00069336	0.0105978	1.65359	2.06e-05	0.000668573
201865_x_at	NR3C1	0.123901	0.0561074	0.243119	1.42007	2.06e-05	0.000669272
219933_at	GLRX2	0.323672	0.000103355	0.00273785	-1.42584	2.06e-05	0.000669594
238977_at	MCM6	-0.156555	0.115108	0.377151	-2.26877	2.06e-05	0.000669594
213146_at	KDM6B	0.511387	0.00250834	0.0273848	1.52699	2.07e-05	0.000670059
218768_at	NUP107	0.228063	0.00198768	0.0230379	-1.41506	2.07e-05	0.00067023
203062_s_at	MDC1	0.312783	0.00210649	0.0240494	-3.10393	2.07e-05	0.00067035
1558953_s_at	CEP164	-0.16175	0.137442	0.415917	1.44952	2.07e-05	0.00067035
223019_at	FAM129B	-0.229924	0.00523793	0.0469867	1.36883	2.07e-05	0.00067035
226632_at	CYGB	0.0221281	0.733344	0.902241	2.06449	2.08e-05	0.00067035
203786_s_at	TPD52L1	-0.100995	0.165011	0.45972	-1.45628	2.08e-05	0.00067035
226888_at	CSNK1G1	-0.0917962	0.145265	0.42809	1.58082	2.08e-05	0.00067035
216321_s_at	NR3C1	-0.0123225	0.865141	0.954836	1.65254	2.08e-05	0.000671174
218556_at	ORMDL2	-0.158686	0.015727	0.103016	1.35265	2.08e-05	0.000671174
212378_at	GART	0.225803	0.00407249	0.039153	-2.1427	2.08e-05	0.000671549
200934_at	DEK	0.0934876	0.104181	0.356273	-1.35414	2.09e-05	0.000671799
1556242_a_at	LOC100310756	0.227234	0.00271151	0.0290464	-1.35143	2.09e-05	0.000671817
211284_s_at	GRN	-0.0253201	0.732249	0.901621	1.42445	2.09e-05	0.000671817
204061_at	PRKX	-0.202703	0.0295115	0.159079	1.69957	2.09e-05	0.000671817
230098_at	PHF20L1	-0.0295633	0.655259	0.865014	1.77761	2.09e-05	0.000671908
229276_at	IGSF9	0.0271058	0.686441	0.880786	-1.75924	2.09e-05	0.000672123
226452_at	PDK1	-0.3776	0.000356722	0.00654709	-2.70047	2.09e-05	0.000672368
201578_at	PODXL	-0.25807	0.00141814	0.017895	1.52249	2.1e-05	0.000673184
205397_x_at	SMAD3	0.148184	0.0826112	0.309962	1.41209	2.1e-05	0.000673184
213275_x_at	CTSB	-0.462885	9.27e-06	0.000547458	1.41732	2.1e-05	0.000673762
209218_at	SQLE	-0.439863	9.9e-05	0.00264622	-1.98055	2.12e-05	0.000678381
200617_at	MLEC	-0.293206	0.000833749	0.0121489	1.43655	2.12e-05	0.000678381
207559_s_at	ZMYM3	-0.000338945	0.995905	0.998931	-1.36836	2.13e-05	0.000680681
235020_at	TAF4B	0.49267	0.000633913	0.00990776	-2.28736	2.13e-05	0.000680853
225651_at	UBE2E2	-0.435133	7.22e-07	0.000109113	-1.64244	2.14e-05	0.000682544
242787_at		-0.235062	0.00151337	0.018733	-2.70161	2.14e-05	0.000682934
213012_at	NEDD4	0.123104	0.111952	0.371305	-2.01702	2.14e-05	0.000682934
213124_at	ZNF473	1.09461	1.48e-06	0.000173771	-1.38588	2.14e-05	0.000682934
221096_s_at	TMCO6	0.103878	0.0689538	0.277325	-1.35316	2.14e-05	0.000682934
204766_s_at	NUDT1	0.0318792	0.6655	0.870608	-1.70558	2.14e-05	0.000682934
1559600_at		0.0201606	0.770139	0.917518	1.67394	2.14e-05	0.000682934
202393_s_at	KLF10	0.993849	2.17e-07	5.57e-05	1.55496	2.15e-05	0.000683595
220688_s_at	MRTO4	0.588171	3.66e-05	0.00135076	-1.49339	2.15e-05	0.000683894
226456_at	RMI2	0.30531	5.8e-05	0.00183416	-1.64034	2.15e-05	0.000683992
203157_s_at	GLS	-0.137171	0.0177032	0.111769	1.39809	2.15e-05	0.000684425
206110_at	HIST1H3A /// HIST1H3B /// HIST1H3C /// HIST1H3D /// HIST1H3E /// HIST1H3F /// HIST1H3G /// HIST1H3H /// HIST1H3I /// HIST1H3J	-0.344719	0.00142004	0.0179136	1.38196	2.16e-05	0.000685269
218175_at	CCDC92	-0.0774476	0.157787	0.448786	1.5153	2.17e-05	0.000687679
218632_at	HECTD3	-0.00570885	0.927455	0.9768	1.59886	2.17e-05	0.000687791
1555201_a_at	RMND1	0.190784	0.00385815	0.0375212	-1.36698	2.17e-05	0.000687806
208257_x_at	PSG1	0.183833	0.0984439	0.344144	2.74577	2.17e-05	0.000687806
219733_s_at	SLC27A5	-0.136428	0.0865723	0.319173	-1.54738	2.17e-05	0.000687806
239002_at	ASPM	-0.48732	0.0131764	0.0911004	-2.94435	2.18e-05	0.000688406
209454_s_at	TEAD3	0.0821445	0.186566	0.489632	1.85599	2.18e-05	0.000689546
224325_at	FZD8 /// MIR4683	-0.0363807	0.607281	0.840987	1.48653	2.18e-05	0.000690084
204970_s_at	MAFG	0.535522	1.46e-05	0.00072345	1.45032	2.2e-05	0.000693391
203460_s_at	PSEN1	-0.151898	0.0252229	0.142819	1.38091	2.2e-05	0.000694012
202722_s_at	GFPT1	0.31353	0.000119839	0.00304754	-1.59785	2.2e-05	0.000694012
1558076_at	ANKRD32	0.228421	0.0130288	0.0903995	-1.84616	2.2e-05	0.000694012
213119_at	SLC36A1	0.171292	0.0615225	0.258074	1.40896	2.2e-05	0.000694012
225277_at	SLC39A13	-0.182876	0.0343019	0.17581	1.862	2.21e-05	0.000696941
202894_at	EPHB4	-0.311567	0.00084804	0.0123021	1.46291	2.22e-05	0.000696941
222995_s_at	RHBDD2	0.257611	0.00463306	0.0429765	1.37037	2.22e-05	0.000696941
215983_s_at	UBXN8	-0.0217966	0.733481	0.902328	-1.5042	2.22e-05	0.000696941
220085_at	HELLS	0.303449	0.16384	0.457849	-2.23138	2.22e-05	0.000696941
203522_at	CCS	-0.00711154	0.912248	0.971175	1.97204	2.22e-05	0.000696941
204240_s_at	SMC2	0.257608	0.000259135	0.00520317	-2.72712	2.22e-05	0.000697979
204143_s_at	ENOSF1	0.0321209	0.590194	0.831715	-1.7091	2.23e-05	0.000699492
203225_s_at	RFK	0.0811347	0.184029	0.486524	1.3538	2.24e-05	0.000700749
238898_at	LOC101060264	0.0648533	0.456334	0.752868	-2.35764	2.24e-05	0.000702067
221499_s_at	STX16	0.100122	0.176948	0.476677	1.39356	2.24e-05	0.000702067
222500_at	PPIL1	0.0286987	0.568818	0.821399	-1.47562	2.25e-05	0.000704091
239154_at	RP11-212P7.2	-0.245968	0.0112772	0.0819268	1.51511	2.25e-05	0.00070495
212392_s_at	LOC100996724 /// LOC100996761 /// LOC101929792 /// LOC101930416 /// PDE4DIP	-0.117844	0.405578	0.716408	-1.47407	2.26e-05	0.00070495
212458_at	SPRED2	0.454662	0.000228298	0.0047642	1.56631	2.26e-05	0.000705371
215649_s_at	MVK	-0.242386	0.0304526	0.162343	-1.46705	2.26e-05	0.000705795
213040_s_at	NPTXR	-0.0584441	0.408911	0.71865	1.67065	2.26e-05	0.000705844
200691_s_at	HSPA9	0.444143	1.2e-05	0.000636316	-1.38519	2.26e-05	0.000706071
224954_at	MIR6778 /// SHMT1	0.0187541	0.728295	0.899809	-1.67646	2.27e-05	0.000706071
231866_at	LNPEP	0.140624	0.385783	0.700228	1.51607	2.27e-05	0.000706071
201037_at	PFKP	-0.00317035	0.953601	0.985134	-1.37196	2.27e-05	0.000706461
203339_at	SLC25A12	-0.065075	0.342581	0.66395	-1.94787	2.27e-05	0.000706461
224797_at	ARRDC3	0.168617	0.268789	0.590439	1.85025	2.27e-05	0.000707446
239319_at	LINC00992 /// LINC00992	0.103705	0.235499	0.552686	-1.52158	2.28e-05	0.00070774
215989_at	CBX2	0.136134	0.0664967	0.270854	-1.47924	2.28e-05	0.00070774
212724_at	RND3	1.00335	1.25e-07	3.91e-05	1.82801	2.28e-05	0.000708185
218592_s_at	CECR5	0.017978	0.744558	0.906956	-1.48069	2.29e-05	0.000709805
223360_at	SPATC1L	-0.229985	0.00402866	0.0388204	-1.80512	2.29e-05	0.000709805
216969_s_at	KIF22	0.215004	0.0147594	0.0986157	-1.66776	2.29e-05	0.000709805
226349_at	C12orf45	0.262232	0.00097194	0.0135956	1.41471	2.29e-05	0.000709805
205172_x_at	CLTB	0.018718	0.748382	0.908618	1.46419	2.29e-05	0.000709805
201110_s_at	THBS1	-0.0469799	0.506622	0.783668	1.70973	2.29e-05	0.000709872
201614_s_at	RUVBL1	0.0798511	0.187703	0.491033	-1.33685	2.3e-05	0.000709872
209068_at	HNRNPDL	-0.283954	0.00606045	0.0523137	-1.3501	2.3e-05	0.000710323
238521_at	FGF12	-0.0838788	0.277056	0.599447	-1.87774	2.3e-05	0.000711321
219060_at	WDYHV1	-0.0299916	0.635454	0.855107	-1.60262	2.3e-05	0.000711321
225737_s_at	FBXO22	0.191982	0.00532369	0.0475299	1.34758	2.31e-05	0.000711703
211237_s_at	FGFR4	-0.0452874	0.570432	0.822412	-1.99536	2.31e-05	0.000712182
225334_at	C10orf32	0.369108	0.0001487	0.00354565	1.60293	2.31e-05	0.000712472
211759_x_at	TBCB	-0.048666	0.414585	0.722837	-1.47658	2.32e-05	0.00071537
240382_at	LOC101928076	-0.0629251	0.364349	0.68212	1.74268	2.33e-05	0.000715454
203564_at	FANCG	0.375027	0.00019731	0.00430311	-1.34503	2.33e-05	0.000715454
205145_s_at	MYL5	-0.111525	0.0582521	0.249466	1.41404	2.33e-05	0.000715454
221142_s_at	PECR	-0.0895062	0.216906	0.529947	-1.4897	2.33e-05	0.000715531
214849_at	KCTD20	-0.0656786	0.520786	0.792576	-1.95341	2.33e-05	0.000715531
208657_s_at	2009-09-01	-0.232125	0.00350668	0.0349711	1.59454	2.33e-05	0.000715814
229242_at	TNFSF15	-0.0526098	0.367797	0.685097	2.58988	2.33e-05	0.000715814
206036_s_at	REL	0.739173	1.23e-05	0.000650185	-1.9373	2.34e-05	0.0007162
209560_s_at	DLK1	-0.0595615	0.375818	0.692009	-1.38691	2.34e-05	0.0007162
211272_s_at	DGKA	0.111324	0.0802311	0.304437	1.36188	2.34e-05	0.0007162
214882_s_at	MIR636 /// SRSF2	-0.0732898	0.209245	0.519691	-1.33578	2.34e-05	0.000716293
223476_s_at	C12orf65	0.0684153	0.46546	0.759493	-1.92101	2.34e-05	0.000716894
202183_s_at	KIF22	0.0995367	0.176968	0.476706	-1.47066	2.34e-05	0.000716894
218223_s_at	PLEKHO1	0.21937	0.0435638	0.206543	-1.90767	2.35e-05	0.00071725
225924_at	FNIP2	0.267996	0.0174045	0.110445	1.70504	2.35e-05	0.000717275
221582_at	HIST3H2A	-0.0798329	0.135549	0.412854	1.7588	2.35e-05	0.000717275
220263_at	SMAD5-AS1	0.0582635	0.456146	0.752868	1.40291	2.35e-05	0.000717403
215380_s_at	GGCT	0.383857	1.46e-06	0.00017275	-1.48525	2.35e-05	0.000717403
201444_s_at	ATP6AP2	-0.0371136	0.582621	0.828037	1.3766	2.35e-05	0.000717403
209514_s_at	RAB27A	-0.00155153	0.982349	0.995039	-1.33414	2.36e-05	0.000717403
1552295_a_at	SLC39A13	-0.0260253	0.671038	0.873514	1.86649	2.36e-05	0.000717403
209352_s_at	SIN3B	0.251558	0.00863314	0.0677565	1.31648	2.36e-05	0.000718405
207984_s_at	MPP2	-0.0189078	0.793825	0.927178	-1.34351	2.36e-05	0.000718405
205617_at	PRRG2	0.0799785	0.398546	0.710317	1.35057	2.37e-05	0.000718668
201197_at	AMD1	0.125342	0.0816511	0.307865	-1.31507	2.37e-05	0.000718668
205795_at	NRXN3	-0.931362	2.34e-06	0.000238736	-1.77742	2.37e-05	0.000720678
231857_s_at	AGBL5	-0.161096	0.035706	0.180611	1.35941	2.38e-05	0.000721137
227102_at	TRIM35	0.395303	0.00026834	0.00533508	1.71214	2.38e-05	0.000721478
215509_s_at	BUB1	-0.235341	0.0163014	0.105464	-3.21818	2.38e-05	0.00072211
212268_at	SERPINB1	-0.245249	0.00187614	0.022038	1.36668	2.4e-05	0.000727201
239426_at	SLC2A8	-0.109281	0.0447444	0.210262	1.92517	2.4e-05	0.000727201
1557383_a_at	RP5-1092A3.4	-0.14282	0.11521	0.377329	2.62137	2.4e-05	0.000727201
233985_x_at	PPP1R9A	0.0447324	0.559454	0.815553	-1.31969	2.41e-05	0.000727909
211949_s_at	NOLC1	0.281309	0.006108	0.0526162	-1.42784	2.41e-05	0.000727909
203270_at	DTYMK	0.184374	0.0464024	0.215298	-1.7884	2.42e-05	0.000729765
223255_at	G2E3	-0.0950998	0.334556	0.656781	-2.37141	2.42e-05	0.000730918
205036_at	LSM6	0.0317237	0.603787	0.838721	-1.32951	2.42e-05	0.000731089
223451_s_at	CKLF	0.0686436	0.333584	0.656073	-2.18739	2.43e-05	0.000732573
224348_s_at	HOTS	-0.698048	4.23e-06	0.00033594	1.91297	2.43e-05	0.000732573
234985_at	LDLRAD3	-0.0104084	0.85167	0.949939	-1.34904	2.44e-05	0.00073567
1557455_s_at	MOSPD1	0.152233	0.0807503	0.305644	1.62688	2.45e-05	0.00073628
228176_at	S1PR3	0.134106	0.0859251	0.317708	2.0206	2.45e-05	0.00073628
213454_at	APITD1 /// APITD1-CORT	0.0550456	0.487831	0.772747	-2.19917	2.45e-05	0.00073628
205547_s_at	TAGLN	-0.322709	0.0415568	0.200293	2.03082	2.45e-05	0.000736575
215498_s_at	LOC100996792 /// MAP2K3	0.244003	0.0368596	0.184551	1.31831	2.45e-05	0.000736575
226339_at	TRUB1	0.143189	0.017664	0.11162	1.3374	2.46e-05	0.000737429
1557218_s_at	FANCB	0.57826	1.4e-05	0.00070284	-1.60029	2.46e-05	0.000737774
219517_at	ELL3	-0.0734983	0.244155	0.563181	1.32941	2.47e-05	0.000739641
203588_s_at	TFDP2	-0.239092	0.0108804	0.079818	-1.40962	2.47e-05	0.000740512
222333_at	ALS2CL	0.0600788	0.461995	0.757114	1.32827	2.47e-05	0.000740512
206722_s_at	LPAR2	-0.0127538	0.822758	0.938925	-1.40042	2.47e-05	0.000740924
226396_at	TEN1 /// TEN1-CDK3	-0.0733874	0.36	0.678576	-1.34035	2.48e-05	0.000740924
205055_at	ITGAE	0.173599	0.00488456	0.0445848	-1.49889	2.48e-05	0.000740924
1555831_s_at	LRRC41	-0.0506372	0.539296	0.80374	1.44956	2.48e-05	0.000740924
235507_at	PCMTD1	0.0874657	0.215794	0.528414	1.45459	2.48e-05	0.000740924
231579_s_at	TIMP2	-0.169844	0.0226454	0.132308	1.84965	2.48e-05	0.000740924
217875_s_at	PMEPA1	0.408098	0.000320417	0.00603888	1.7624	2.48e-05	0.000740924
214058_at	MYCL	-0.164	0.021975	0.129596	1.31468	2.49e-05	0.000741377
235709_at	GAS2L3	0.278773	0.00822356	0.0653238	-2.39319	2.49e-05	0.000741377
207740_s_at	NUP62	0.514725	2.45e-05	0.00103317	-1.74038	2.49e-05	0.000742052
226597_at	REEP6	-0.00064664	0.990308	0.997294	-1.47924	2.49e-05	0.000742093
204565_at	ACOT13	-0.40121	2.05e-05	0.000917076	-1.36032	2.49e-05	0.000742566
232790_at	RNASEH1-AS1	0.211548	0.101405	0.350442	-1.79168	2.5e-05	0.000743709
201932_at	LRRC41	0.0757446	0.182993	0.484906	1.34031	2.5e-05	0.000744326
220658_s_at	ARNTL2	0.293458	0.00106856	0.0146147	-1.35515	2.51e-05	0.000745963
201937_s_at	DNPEP	0.23643	0.00103598	0.0142819	-1.34887	2.51e-05	0.000745963
231732_at	SMPD3	0.051095	0.549132	0.809403	1.66435	2.52e-05	0.000746995
214459_x_at	HLA-C	0.0847399	0.121426	0.388456	1.52659	2.52e-05	0.000747984
208180_s_at	HIST1H4H	-0.0436589	0.597126	0.835375	1.63639	2.53e-05	0.000750946
1552726_at	ADAMTS17	-0.11592	0.108572	0.36501	2.46737	2.53e-05	0.000751039
218025_s_at	ECI2	-0.0877623	0.174076	0.472666	-1.51875	2.54e-05	0.000751107
222744_s_at	TMLHE	-0.0769515	0.270671	0.592596	-1.32732	2.54e-05	0.000751626
205167_s_at	CDC25C	-0.14012	0.0832237	0.311299	-1.57524	2.54e-05	0.000751626
224729_s_at	ATPAF1	0.0378103	0.479868	0.768213	-1.3037	2.54e-05	0.000752116
209216_at	WDR45	0.110744	0.17138	0.468778	1.5222	2.55e-05	0.000753677
230257_s_at	TSEN15	-0.0325457	0.532988	0.800285	-2.33644	2.55e-05	0.000753677
201834_at	PRKAB1	0.2404	0.00556062	0.0490524	1.36312	2.55e-05	0.000753677
200916_at	TAGLN2	0.0387021	0.51088	0.786138	-1.31542	2.56e-05	0.000753677
202849_x_at	GRK6	-0.00345803	0.956183	0.986064	-1.45917	2.56e-05	0.000753677
228959_at	PDK3	-0.26074	0.00558394	0.0491471	-1.34039	2.56e-05	0.000753677
218800_at	SRD5A3	0.0951967	0.164065	0.458274	-1.93087	2.56e-05	0.000753677
223136_at	AIG1	-0.423411	3.25e-06	0.000289422	-3.30326	2.56e-05	0.000753677
1555434_a_at	SLC39A14	-0.0950686	0.201668	0.509371	-1.82589	2.56e-05	0.000753677
203045_at	NINJ1	0.0148135	0.812323	0.934726	1.30409	2.56e-05	0.000753677
204490_s_at	CD44	-0.000112502	0.998249	0.9995	-1.88478	2.56e-05	0.000753677
202725_at	POLR2A	0.495789	6.85e-07	0.000106158	1.36047	2.57e-05	0.000753725
231983_at	IBA57	0.327012	0.00602444	0.0520686	1.33597	2.58e-05	0.000757901
209118_s_at	TUBA1A	-0.182525	0.0146239	0.0980818	-1.49145	2.59e-05	0.000758685
203302_at	DCK	0.283051	0.00155229	0.0191066	-1.42798	2.59e-05	0.000758685
205968_at	KCNS3	-0.0422842	0.521842	0.793168	-1.5554	2.59e-05	0.000758685
211695_x_at	MUC1	-0.226395	0.00844599	0.0665876	-1.81955	2.59e-05	0.000758685
204984_at	GPC4	-0.020298	0.723488	0.897915	1.50089	2.59e-05	0.000758685
1556067_a_at	KDM6B	0.117254	0.162966	0.456716	1.33002	2.59e-05	0.000758685
32209_at	FAM89B	-0.0848454	0.218201	0.532021	1.3264	2.59e-05	0.000758685
235422_at		-0.101629	0.239771	0.558136	1.31411	2.6e-05	0.000758821
214141_x_at	SRSF7	0.31815	1.07e-05	0.000588469	-1.35851	2.6e-05	0.000758978
212568_s_at	DLAT	-0.0887824	0.179726	0.480543	-1.59363	2.61e-05	0.000760364
204392_at	CAMK1	0.0404308	0.644205	0.860159	-1.71405	2.61e-05	0.000760364
224910_at	CARHSP1	-0.193762	0.00432159	0.0408794	-1.30771	2.61e-05	0.000760364
232034_at	LINC00537	-0.116498	0.129402	0.402173	1.46466	2.61e-05	0.000760364
203684_s_at	BCL2	0.0516628	0.41658	0.723845	-2.0851	2.61e-05	0.000760364
222420_s_at	UBE2H	0.157604	0.194754	0.500571	1.4158	2.61e-05	0.000760558
203665_at	HMOX1	0.063692	0.305502	0.629626	1.34434	2.61e-05	0.000760558
205510_s_at	FLJ10038	-0.635509	1.2e-05	0.000636316	1.34963	2.61e-05	0.000760558
225219_at	SMAD5	0.0465066	0.66783	0.871717	1.38272	2.62e-05	0.000761294
219151_s_at	RABL2A /// RABL2B	0.142424	0.220543	0.53491	1.9225	2.62e-05	0.000761294
211088_s_at	PLK4	0.130048	0.0949666	0.337593	-2.99637	2.62e-05	0.000761294
204717_s_at	SLC29A2	-0.0105251	0.923261	0.975364	-1.86934	2.62e-05	0.000761294
212091_s_at	COL6A1	0.0903261	0.270634	0.592564	2.6512	2.62e-05	0.000761395
224944_at	TMPO	0.177411	0.0119179	0.0851122	-1.55621	2.63e-05	0.000761395
219257_s_at	SPHK1	0.598322	0.000263746	0.00527087	2.03385	2.63e-05	0.000761395
213408_s_at	PI4KA /// PI4KAP1 /// PI4KAP2	0.220475	0.00715589	0.0591814	1.69884	2.63e-05	0.000762556
226125_at	LOC100288152	-0.0904098	0.345192	0.666173	2.00385	2.64e-05	0.000763382
214507_s_at	EXOSC2	0.417269	2.06e-05	0.000920918	-1.57657	2.64e-05	0.000763382
203209_at	RFC5	0.302948	0.000257066	0.00517111	-1.40767	2.64e-05	0.000763382
205301_s_at	OGG1	0.0565072	0.460931	0.756539	-1.34469	2.64e-05	0.000764654
219316_s_at	FLVCR2	0.159889	0.0217457	0.128632	2.44002	2.65e-05	0.000765125
204441_s_at	POLA2	0.508494	1.41e-08	9.79e-06	-1.86224	2.65e-05	0.000766446
1555227_a_at	MANEA	0.137888	0.161477	0.454405	-1.49402	2.66e-05	0.000767581
225722_at	MIR3658 /// UCK2	0.168158	0.015832	0.10353	-1.41262	2.67e-05	0.000769767
200611_s_at	WDR1	-0.192428	0.017685	0.111696	1.30042	2.68e-05	0.000773413
207598_x_at	XRCC2	0.299691	0.0237731	0.136936	-1.55844	2.69e-05	0.000776327
204308_s_at	TECPR2	-0.135448	0.0548095	0.239742	1.34553	2.7e-05	0.000776369
229304_s_at	CENPU	0.216981	0.00240017	0.0264628	-1.89371	2.7e-05	0.000776369
228376_at	GGTA1P	0.0656274	0.365376	0.683019	2.23027	2.7e-05	0.000776392
201923_at	PRDX4	-0.0282143	0.612974	0.843744	-1.29208	2.7e-05	0.000776476
207046_at	HIST1H4A /// HIST1H4B /// HIST1H4C /// HIST1H4D /// HIST1H4E /// HIST1H4F /// HIST1H4H /// HIST1H4I /// HIST1H4J /// HIST1H4K /// HIST1H4L /// HIST2H4A /// HIST2H4B /// HIST4H4	0.277927	0.0146075	0.0979954	1.63412	2.7e-05	0.000776528
225292_at	COL27A1	-0.00259907	0.969828	0.991035	1.55386	2.7e-05	0.000776528
204751_x_at	DSC2	-0.012938	0.871568	0.957041	1.56378	2.7e-05	0.000776528
217946_s_at	SAE1	0.125797	0.0121103	0.0858093	-1.37249	2.71e-05	0.000776731
212815_at	ASCC3	-0.228083	0.00309841	0.0319693	1.45125	2.71e-05	0.000777489
201627_s_at	INSIG1	-0.982017	1.2e-05	0.000636316	-1.69453	2.72e-05	0.00077924
206696_at	GPR143	-0.0591144	0.366642	0.684053	1.54377	2.73e-05	0.000781941
226177_at	GLTP	-0.301408	0.000751446	0.0112495	1.6835	2.73e-05	0.000781941
222497_x_at	NMD3	0.384214	3.32e-05	0.00127162	1.35201	2.73e-05	0.000782151
227172_at	TMEM116	-0.0190724	0.840778	0.94516	-1.7911	2.74e-05	0.000782574
224831_at	CPEB4	0.0831576	0.521302	0.792947	2.39888	2.74e-05	0.000782574
200892_s_at	TRA2B	-0.19211	0.0167216	0.107433	-1.3017	2.74e-05	0.00078337
200904_at	HLA-E	0.0564304	0.478102	0.767043	2.00344	2.75e-05	0.000784508
209347_s_at	MAF	0.0489073	0.434001	0.737316	1.47753	2.75e-05	0.000785353
201361_at	TMEM109	-0.0204586	0.712028	0.892913	-1.44401	2.75e-05	0.000785804
238508_at	DBF4B	0.323044	0.00688331	0.0575011	-1.57091	2.76e-05	0.000786102
201795_at	LBR	-0.146673	0.0105273	0.0779283	-1.58548	2.76e-05	0.000786121
227395_at	TBCEL	-0.0311882	0.713756	0.893904	1.83549	2.76e-05	0.000786644
208975_s_at	KPNB1	0.0308697	0.677989	0.876689	-1.27891	2.77e-05	0.00078793
209760_at	KIAA0922	-0.016166	0.814749	0.935568	1.33676	2.77e-05	0.000788517
210978_s_at	TAGLN2	0.0350077	0.62733	0.850803	-1.38728	2.78e-05	0.000789522
212682_s_at	LMF2	0.0280264	0.625914	0.850084	1.43952	2.78e-05	0.000789522
233446_at	ONECUT2	-0.135664	0.0660052	0.269558	1.3277	2.78e-05	0.000789522
239764_at	ITPR1-AS1	-0.0518791	0.537118	0.802506	2.67631	2.78e-05	0.000789644
223256_at	G2E3	-0.116247	0.151787	0.438541	-2.34367	2.78e-05	0.000790398
205059_s_at	IDUA	0.0286782	0.741847	0.905814	1.95131	2.79e-05	0.000790596
220397_at	MDM1	0.220107	0.0594579	0.252789	-2.10377	2.79e-05	0.000790596
204439_at	IFI44L	0.34741	0.143251	0.42465	-1.40367	2.79e-05	0.000790596
222532_at	SRPRB	0.175507	0.0135914	0.0929815	-1.36404	2.79e-05	0.000790596
1568619_s_at	ITPRIPL2	0.127725	0.643308	0.859782	1.28658	2.79e-05	0.000791224
201152_s_at	MBNL1	-0.16565	0.0408144	0.197638	-1.55229	2.8e-05	0.000791428
201230_s_at	ARIH2	0.16746	0.0240847	0.138055	1.32246	2.8e-05	0.000792582
200753_x_at	MIR636 /// SRSF2	-0.0922747	0.0915221	0.330295	-1.27898	2.82e-05	0.000796345
226198_at	TOM1L2	-0.0752082	0.347409	0.668088	1.336	2.82e-05	0.000796694
229297_at	GPATCH2L	0.255921	0.0197896	0.120624	1.3073	2.83e-05	0.000798166
226605_at	DGKQ	0.213282	0.0236745	0.136497	1.57294	2.83e-05	0.000799194
220346_at	MTHFD2L	-0.210549	0.00760172	0.0618212	-2.25663	2.83e-05	0.000799194
217995_at	SQRDL	-0.0293646	0.569486	0.82178	-1.43286	2.83e-05	0.000799194
220038_at	C8orf44-SGK3 /// SGK3	-0.0646622	0.650855	0.863181	-2.39698	2.85e-05	0.000801246
205543_at	HSPA4L	0.137571	0.089263	0.325104	1.51251	2.85e-05	0.000801246
219019_at	PIDD1	0.274026	0.000800864	0.0117961	1.89445	2.85e-05	0.000801246
211447_s_at	PDE4A	0.0272359	0.753111	0.910551	1.60251	2.85e-05	0.000801246
204451_at	FZD1	-0.134225	0.0548422	0.239791	1.42558	2.85e-05	0.000801246
200620_at	TMEM59	0.010251	0.872433	0.957332	1.27717	2.85e-05	0.000801246
205235_s_at	KIF20B	0.148288	0.0194209	0.11912	-1.38475	2.85e-05	0.000801246
242300_at		-0.567847	0.000225834	0.00472851	1.30598	2.86e-05	0.000801246
200853_at	H2AFZ	0.0212177	0.664958	0.870261	-1.30018	2.86e-05	0.000801246
224829_at	CPEB4	0.286736	0.133634	0.409313	2.11621	2.86e-05	0.000801246
210319_x_at	MSX2	0.339024	0.00585437	0.0509126	1.65569	2.86e-05	0.00080222
232538_at		-0.0847354	0.134433	0.410806	2.39537	2.87e-05	0.000802959
225855_at	EPB41L5	-0.280556	0.00107318	0.0146653	-1.48091	2.87e-05	0.000802959
227372_s_at	BAIAP2L1	-0.0423019	0.508958	0.785254	1.27714	2.87e-05	0.000804506
222951_s_at	ANKEF1	0.273163	0.000393937	0.00704903	-1.43339	2.88e-05	0.000804911
37152_at	PPARD	-0.119073	0.0559393	0.242756	1.55399	2.88e-05	0.000805266
1559020_a_at		0.0291982	0.717109	0.895428	-1.58954	2.88e-05	0.000805266
222116_s_at	TBC1D16	-0.351606	0.000309965	0.00590294	-1.29634	2.88e-05	0.000805326
224560_at	TIMP2	-0.142425	0.0525061	0.233051	1.93411	2.89e-05	0.000806646
208382_s_at	DMC1	-0.0898633	0.219295	0.533456	-2.22212	2.9e-05	0.000808154
235476_at	IFT80 /// TRIM59	-0.296957	0.0405337	0.196662	-1.98052	2.9e-05	0.000808236
216641_s_at	LAD1	0.00326206	0.961907	0.988075	-1.38574	2.9e-05	0.000809417
203592_s_at	FSTL3	0.0612533	0.373004	0.689639	1.44259	2.91e-05	0.000809417
213245_at	ADCY1	-0.0237566	0.766203	0.916075	1.47388	2.91e-05	0.000809417
226347_at		-0.300673	0.00624679	0.0535166	-1.42948	2.91e-05	0.000809417
217099_s_at	GEMIN4	0.0381376	0.463556	0.757978	-1.35888	2.91e-05	0.000809943
204752_x_at	PARP2	0.209788	0.0032214	0.0329154	-1.67374	2.91e-05	0.000810349
200732_s_at	PTP4A1	0.178786	0.072981	0.28682	1.3334	2.92e-05	0.000810349
229223_at	RP11-96D1.11	0.00235659	0.976907	0.993239	1.38759	2.92e-05	0.000810392
1554678_s_at	HNRNPDL	-0.472679	1.98e-05	0.000895628	-1.64661	2.92e-05	0.000811326
216607_s_at	CYP51A1 /// LRRD1	-0.224831	0.0202763	0.122643	-1.29046	2.92e-05	0.000811326
213419_at	APBB2	-0.142087	0.0171615	0.109415	-1.51711	2.93e-05	0.000811884
224832_at	DUSP16	0.191176	0.0230346	0.133795	1.41822	2.93e-05	0.000811884
203194_s_at	NUP98	0.0464222	0.685461	0.880112	-1.27638	2.93e-05	0.000812039
211832_s_at	MDM2	0.132068	0.0390697	0.191582	1.97167	2.93e-05	0.000812039
202239_at	PARP4	0.00775153	0.900751	0.967287	-1.39776	2.94e-05	0.000813486
220668_s_at	DNMT3B	-0.000244248	0.995872	0.998931	-1.4073	2.95e-05	0.000815414
218285_s_at	BDH2	-0.131964	0.127757	0.399481	-1.32917	2.95e-05	0.000815829
218565_at	C9orf114	0.166132	0.0359749	0.181468	-1.50746	2.95e-05	0.000815829
226221_at	KIAA1432	-0.0126557	0.873081	0.957365	1.29205	2.95e-05	0.000815829
212473_s_at	MICAL2	-0.106774	0.078234	0.299698	3.14029	2.95e-05	0.000815829
217919_s_at	MRPL42	0.255897	0.000435588	0.00760461	-1.31357	2.96e-05	0.000815829
226727_at	CISD3	-0.0751646	0.253545	0.573805	-1.62779	2.96e-05	0.000816134
204905_s_at	EEF1E1	0.0536443	0.329527	0.652501	-1.60963	2.96e-05	0.000816134
206205_at	MPHOSPH9	-0.00946374	0.916802	0.972965	-3.38262	2.97e-05	0.0008172
230250_at	PTPRB	-0.0166056	0.784215	0.923193	2.65758	2.97e-05	0.000818568
218365_s_at	DARS2	-0.0645408	0.330364	0.653231	-1.81682	2.98e-05	0.000819649
1554102_a_at	TMTC4	-0.175443	0.0068341	0.0572125	-1.53335	2.98e-05	0.000819926
202441_at	ERLIN1	0.193932	0.00182012	0.0215447	-1.36093	2.98e-05	0.000819926
1569029_at	METAP1D	0.177129	0.048445	0.221152	-1.92331	2.98e-05	0.00082001
229414_at	PITPNC1	0.0581725	0.40327	0.714744	1.279	2.99e-05	0.000820906
1558208_at		-0.0476394	0.501614	0.780848	1.33149	2.99e-05	0.000821994
225470_at	NUP35	0.22762	0.00325735	0.0331156	-1.37908	3e-05	0.000822494
231062_at	DOCK9-AS2	0.111791	0.156351	0.446353	1.29802	3e-05	0.000822494
239329_at	RAB21	-0.056313	0.610007	0.842214	1.50049	3.02e-05	0.000828841
209406_at	BAG2	-0.0844008	0.189753	0.493636	-2.89189	3.03e-05	0.000830132
203713_s_at	LLGL2	0.0776106	0.463693	0.757978	1.30014	3.04e-05	0.000832089
237304_at	SYCE2	0.111399	0.136381	0.414397	-1.48895	3.04e-05	0.000832944
213725_x_at	XYLT1	-0.102598	0.344812	0.665796	1.40269	3.04e-05	0.00083299
[truncated: 52,677 more rows]
